# Supplementary material for: N,N-Dimethyl­ethane-1,2-diaminium bis­(3-hy­droxy­benzoate)
Source: Acta Crystallogr Sect E Struct Rep Online. 2011 Oct 8;67(Pt 11):o2901. doi: 10.1107/S1600536811040578 (PMC3247317; doi:10.1107/S1600536811040578)
Supplement: Supplementary file 1 [file e-67-o2901-sup1.cif]

##############################################################################
#                                                                            #
# This CIF contains the data in a paper accepted for publication in          #
# Acta Crystallographica Section E. It conforms to the requirements of       #
# Notes for Authors for Acta Crystallographica Section E, and has been       #
# peer reviewed under the auspices of the IUCr Commission on Journals.       #
#                                                                            #
# Full details of the Crystallographic Information File format               #
# are given in the paper "The Crystallographic Information File (CIF):       #
# a New Standard Archive File for Crystallography" by S. R. Hall, F. H.      #
# Allen and I. D. Brown [Acta Cryst. (1991), A47, 655-685].                  #
#                                                                            #
# The current version of the core CIF dictionary is obtainable from          #
# ftp://ftp.iucr.org/pub/cif_core.dic.                                       #
#                                                                            #
# Software is freely available for graphical display of the structure(s)     #
# in this CIF. For information consult the CIF software page                 #
# http://www.iucr.org/resources/cif/software.                                #
#                                                                            #
# This file may be used for bona fide research purposes within the           #
# scientific community so long as proper attribution is given to the journal # 
# article from which it was obtained.                                        #
#                                                                            #
##############################################################################
data_I
_audit_creation_method     SHELXL-97
_chemical_name_systematic
;
<i>N</i>,<i>N</i>-Dimethylethane-1,2-diaminium bis(3-hydroxybenzoate)
;
_chemical_name_common     ?
_chemical_formula_moiety     'C4 H14 N2 2+, 2(C7 H5 O3 -)'
_chemical_formula_sum     'C18 H24 N2 O6'
_chemical_formula_iupac     'C4 H14 N2 2+, 2C7 H5 O3 -'
_chemical_formula_weight     364.39
_chemical_melting_point     ?
_symmetry_cell_setting     monoclinic
_symmetry_space_group_name_H-M     'C c'
_symmetry_space_group_name_Hall     'C -2yc'
loop_
    _symmetry_equiv_pos_as_xyz
    'x, y, z'
    'x, -y, z+1/2'
    'x+1/2, y+1/2, z'
    'x+1/2, -y+1/2, z+1/2'
_cell_length_a     14.5439(3)
_cell_length_b     17.5881(4)
_cell_length_c     7.7104(2)
_cell_angle_alpha     90.00
_cell_angle_beta     114.7770(10)
_cell_angle_gamma     90.00
_cell_volume     1790.76(7)
_cell_formula_units_Z     4
_cell_measurement_reflns_used     4375
_cell_measurement_theta_min     2.32
_cell_measurement_theta_max     27.15
_cell_measurement_temperature     293(2)
_exptl_crystal_description     'needle'
_exptl_crystal_colour     'colourless'
_exptl_crystal_size_max     0.49
_exptl_crystal_size_mid     0.12
_exptl_crystal_size_min     0.03
_exptl_crystal_density_diffrn     1.352
_exptl_crystal_density_meas     1.352
_exptl_crystal_density_method     'not measured'
_exptl_crystal_F_000     776
_exptl_absorpt_coefficient_mu     0.102
_exptl_absorpt_correction_type     integration
_exptl_absorpt_process_details     '(<i>XPREP</i>; Bruker, 2005)'
_exptl_absorpt_correction_T_min     0.9518
_exptl_absorpt_correction_T_max     0.9969
_exptl_special_details     ?
_diffrn_ambient_temperature     293(2)
_diffrn_radiation_type     MoK\a
_diffrn_radiation_wavelength     0.71073
_diffrn_radiation_source     'fine-focus sealed tube'
_diffrn_radiation_monochromator     graphite
_diffrn_measurement_device_type     'Bruker APEXII CCD'
_diffrn_measurement_method     '\f and \w'
_diffrn_detector_area_resol_mean     ?
_diffrn_reflns_number     14114
_diffrn_reflns_av_R_equivalents     0.0478
_diffrn_reflns_av_sigmaI/netI     0.0529
_diffrn_reflns_theta_min     1.93
_diffrn_reflns_theta_max     28.00
_diffrn_reflns_theta_full     28.00
_diffrn_measured_fraction_theta_max     1.000
_diffrn_measured_fraction_theta_full     1.000
_diffrn_reflns_limit_h_min     -19
_diffrn_reflns_limit_h_max     19
_diffrn_reflns_limit_k_min     -23
_diffrn_reflns_limit_k_max     23
_diffrn_reflns_limit_l_min     -9
_diffrn_reflns_limit_l_max     10
_diffrn_standards_number     ?
_diffrn_standards_interval_count     ?
_diffrn_standards_interval_time     ?
_diffrn_standards_decay_%     ?
_refine_special_details
;
Refinement of <i>F</i>^2^ against ALL reflections. The weighted <i>R</i>-factor
<i>wR</i> and goodness of fit <i>S</i> are based on <i>F</i>^2^, conventional
<i>R</i>-factors <i>R</i> are based on <i>F</i>, with <i>F</i> set to zero for
negative <i>F</i>^2^. The threshold expression of <i>F</i>^2^ >
\s(<i>F</i>^2^) is used only for calculating <i>R</i>-factors(gt) <i>etc</i>.
and is not relevant to the choice of reflections for refinement.
<i>R</i>-factors based on <i>F</i>^2^ are statistically about twice as large
as those based on <i>F</i>, and <i>R</i>- factors based on ALL data will be
even larger.
;
_reflns_number_total     4292
_reflns_number_gt     3635
_reflns_threshold_expression     I>2sigma(I)
_refine_ls_structure_factor_coef     Fsqd
_refine_ls_matrix_type     full
_refine_ls_R_factor_all     0.0474
_refine_ls_R_factor_gt     0.0364
_refine_ls_wR_factor_gt     0.0729
_refine_ls_wR_factor_ref     0.0773
_refine_ls_goodness_of_fit_ref     0.960
_refine_ls_restrained_S_all     0.960
_refine_ls_number_reflns     4292
_refine_ls_number_parameters     240
_refine_ls_number_restraints     2
_refine_ls_hydrogen_treatment     constr
_refine_ls_weighting_scheme     calc
_refine_ls_weighting_details
         'calc w=1/[\s^2^(Fo^2^)+(0.0370P)^2^+0.0000P] where P=(Fo^2^+2Fc^2^)/3'
_atom_sites_solution_hydrogens     geom
_atom_sites_solution_primary     direct
_atom_sites_solution_secondary     difmap
_refine_ls_shift/su_max     0.000
_refine_ls_shift/su_mean     0.000
_refine_diff_density_max     0.184
_refine_diff_density_min     -0.201
_refine_ls_extinction_method     none
_refine_ls_extinction_coef     ?
_refine_ls_abs_structure_details     'Flack (1983), 2119 Friedel pairs'
_refine_ls_abs_structure_Flack     0.00(7)
loop_
    _atom_type_symbol
    _atom_type_description
    _atom_type_scat_dispersion_real
    _atom_type_scat_dispersion_imag
    _atom_type_scat_source
    'C' 'C' 0.0033 0.0016
                         'International Tables Vol C Tables 4.2.6.8 and 6.1.1.4'
    'H' 'H' 0.0000 0.0000
                         'International Tables Vol C Tables 4.2.6.8 and 6.1.1.4'
    'N' 'N' 0.0061 0.0033
                         'International Tables Vol C Tables 4.2.6.8 and 6.1.1.4'
    'O' 'O' 0.0106 0.0060
                         'International Tables Vol C Tables 4.2.6.8 and 6.1.1.4'
_computing_data_collection     '<i>APEX2</i> (Bruker, 2005)'
_computing_cell_refinement     '<i>SAINT</i> (Bruker, 2005)'
_computing_data_reduction     '<i>SAINT</i> (Bruker, 2005)'
_computing_structure_solution     '<i>SHELXTL</i> (Sheldrick, 2008)'
_computing_structure_refinement
        '<i>SHELXTL</i> (Sheldrick, 2008) and <i>SHELXL97</i> (Sheldrick, 2008)'
_computing_molecular_graphics
;
<i>ORTEP-3 for Windows</i> (Farrugia, 1997) and
<i>Mercury</i> (Macrae <i>et al.</i>, 2006)
;
_computing_publication_material
              '<i>SHELXL97</i> (Sheldrick, 2008) and <i>PLATON</i> (Spek, 2009)'
loop_
    _atom_site_type_symbol
    _atom_site_label
    _atom_site_fract_x
    _atom_site_fract_y
    _atom_site_fract_z
    _atom_site_U_iso_or_equiv
    _atom_site_adp_type
    _atom_site_calc_flag
    _atom_site_refinement_flags
    _atom_site_occupancy
    _atom_site_symmetry_multiplicity
    _atom_site_disorder_assembly
    _atom_site_disorder_group
    O O6 -0.04233(9) 0.58513(7) 0.31587(16) 0.0236(3) Uani d . 1 1 . .
    H H6 -0.0877 0.6024 0.3410 0.035 Uiso calc R 1 1 . .
    O O4 0.24002(8) 0.70635(7) 1.07125(16) 0.0235(3) Uani d . 1 1 . .
    N N7 0.41688(11) 0.92211(8) 0.40647(19) 0.0192(3) Uani d . 1 1 . .
    H H9A 0.4078 0.9518 0.4914 0.029 Uiso calc R 1 1 . .
    H H19B 0.3910 0.9446 0.2926 0.029 Uiso calc R 1 1 . .
    H H8C 0.4828 0.9142 0.4427 0.029 Uiso calc R 1 1 . .
    N N10 0.19982(10) 0.78889(8) 0.3324(2) 0.0202(3) Uani d . 1 1 . .
    H H1 0.2057 0.7653 0.2325 0.024 Uiso calc R 1 1 . .
    C C7 0.05796(12) 0.62591(9) 0.6407(2) 0.0174(3) Uani d . 1 1 . .
    H H005 0.0023 0.6493 0.6479 0.021 Uiso calc R 1 1 . .
    C C1 0.25729(12) 0.86195(9) 0.3681(2) 0.0189(3) Uani d . 1 1 . .
    H H3A 0.2578 0.8860 0.4817 0.023 Uiso calc R 1 1 . .
    H H2B 0.2238 0.8961 0.2611 0.023 Uiso calc R 1 1 . .
    O O5 0.08907(9) 0.66203(7) 1.02369(18) 0.0284(3) Uani d . 1 1 . .
    C C6 0.04672(12) 0.58805(9) 0.4740(2) 0.0177(3) Uani d . 1 1 . .
    C C8 0.15193(12) 0.62880(8) 0.7962(2) 0.0170(3) Uani d . 1 1 . .
    C C4 0.36527(12) 0.84847(9) 0.3943(3) 0.0225(4) Uani d . 1 1 . .
    H H6A 0.4014 0.8195 0.5102 0.027 Uiso calc R 1 1 . .
    H H5B 0.3652 0.8193 0.2875 0.027 Uiso calc R 1 1 . .
    C C19 0.16091(12) 0.66816(9) 0.9766(2) 0.0186(3) Uani d . 1 1 . .
    C C9 0.23557(12) 0.59331(9) 0.7864(2) 0.0190(3) Uani d . 1 1 . .
    H H012 0.2989 0.5961 0.8888 0.023 Uiso calc R 1 1 . .
    C C10 0.22300(13) 0.55372(9) 0.6214(2) 0.0215(4) Uani d . 1 1 . .
    H H013 0.2780 0.5287 0.6155 0.026 Uiso calc R 1 1 . .
    C C5 0.12971(12) 0.55123(9) 0.4663(2) 0.0206(4) Uani d . 1 1 . .
    H H014 0.1224 0.5249 0.3566 0.025 Uiso calc R 1 1 . .
    C C15 0.09028(13) 0.80408(11) 0.2764(3) 0.0297(4) Uani d . 1 1 . .
    H H18C 0.0823 0.8318 0.3766 0.044 Uiso calc R 1 1 . .
    H H16D 0.0544 0.7567 0.2557 0.044 Uiso calc R 1 1 . .
    H H17E 0.0636 0.8336 0.1610 0.044 Uiso calc R 1 1 . .
    C C11 0.24122(15) 0.73670(10) 0.4997(3) 0.0305(4) Uani d . 1 1 . .
    H H13F 0.2456 0.7630 0.6119 0.046 Uiso calc R 1 1 . .
    H H14G 0.3075 0.7199 0.5180 0.046 Uiso calc R 1 1 . .
    H H12H 0.1973 0.6935 0.4770 0.046 Uiso calc R 1 1 . .
    O O1 0.80917(9) 0.53105(7) 0.53286(16) 0.0231(3) Uani d . 1 1 . .
    O O2 0.78810(9) 0.62504(7) 0.32384(18) 0.0267(3) Uani d . 1 1 . .
    O O3 0.43039(9) 0.70905(7) 0.11670(19) 0.0272(3) Uani d . 1 1 . .
    H H3 0.3697 0.7025 0.0857 0.041 Uiso calc R 1 1 . .
    C C23 0.60027(13) 0.52862(10) 0.4403(2) 0.0229(4) Uani d . 1 1 . .
    H H020 0.6388 0.4881 0.5111 0.027 Uiso calc R 1 1 . .
    C C26 0.75606(12) 0.57987(9) 0.4128(2) 0.0192(3) Uani d . 1 1 . .
    C C25 0.58608(13) 0.64466(10) 0.2662(2) 0.0199(4) Uani d . 1 1 . .
    H H022 0.6158 0.6824 0.2222 0.024 Uiso calc R 1 1 . .
    C C24 0.64459(12) 0.58440(9) 0.3717(2) 0.0184(3) Uani d . 1 1 . .
    C C22 0.49872(13) 0.53375(10) 0.4027(3) 0.0256(4) Uani d . 1 1 . .
    H H024 0.4694 0.4966 0.4493 0.031 Uiso calc R 1 1 . .
    C C20 0.48344(12) 0.64932(9) 0.2253(2) 0.0204(4) Uani d . 1 1 . .
    C C21 0.43992(13) 0.59385(10) 0.2960(2) 0.0235(4) Uani d . 1 1 . .
    H H026 0.3718 0.5969 0.2719 0.028 Uiso calc R 1 1 . .
loop_
    _atom_site_aniso_label
    _atom_site_aniso_U_11
    _atom_site_aniso_U_22
    _atom_site_aniso_U_33
    _atom_site_aniso_U_12
    _atom_site_aniso_U_13
    _atom_site_aniso_U_23
    O6 0.0184(6) 0.0337(7) 0.0185(6) -0.0004(5) 0.0076(5) -0.0060(5)
    O4 0.0171(6) 0.0275(7) 0.0248(7) -0.0043(5) 0.0078(5) -0.0107(5)
    N7 0.0191(7) 0.0217(7) 0.0169(7) -0.0024(6) 0.0077(6) -0.0010(5)
    N10 0.0213(7) 0.0201(7) 0.0199(7) -0.0032(6) 0.0094(6) -0.0044(6)
    C7 0.0177(8) 0.0160(8) 0.0207(8) 0.0001(6) 0.0103(7) -0.0004(7)
    C1 0.0221(8) 0.0167(8) 0.0165(8) -0.0013(7) 0.0068(7) -0.0007(7)
    O5 0.0234(6) 0.0402(8) 0.0262(7) -0.0092(6) 0.0149(6) -0.0120(6)
    C6 0.0193(8) 0.0163(8) 0.0177(8) -0.0025(6) 0.0081(7) 0.0016(6)
    C8 0.0204(8) 0.0130(8) 0.0193(8) -0.0026(6) 0.0099(7) 0.0002(6)
    C4 0.0220(9) 0.0171(9) 0.0286(10) -0.0005(7) 0.0107(8) -0.0008(7)
    C19 0.0180(8) 0.0188(8) 0.0168(8) 0.0033(7) 0.0051(7) 0.0010(7)
    C9 0.0161(8) 0.0180(8) 0.0199(8) -0.0001(6) 0.0047(7) 0.0008(7)
    C10 0.0202(8) 0.0196(8) 0.0262(10) 0.0041(7) 0.0112(7) 0.0001(7)
    C5 0.0248(9) 0.0166(8) 0.0224(9) -0.0012(7) 0.0118(8) -0.0039(7)
    C15 0.0216(9) 0.0359(11) 0.0332(11) -0.0053(8) 0.0132(9) -0.0075(9)
    C11 0.0375(11) 0.0220(9) 0.0344(11) -0.0023(8) 0.0173(10) 0.0045(8)
    O1 0.0219(6) 0.0241(6) 0.0191(6) 0.0058(5) 0.0046(5) 0.0003(5)
    O2 0.0213(6) 0.0294(7) 0.0322(7) 0.0044(5) 0.0139(6) 0.0091(6)
    O3 0.0149(6) 0.0242(6) 0.0393(8) 0.0024(5) 0.0081(6) 0.0063(6)
    C23 0.0261(9) 0.0210(9) 0.0197(9) 0.0017(7) 0.0078(7) 0.0026(7)
    C26 0.0190(8) 0.0213(9) 0.0151(8) 0.0007(7) 0.0050(7) -0.0051(7)
    C25 0.0202(8) 0.0216(8) 0.0198(9) -0.0031(7) 0.0103(7) -0.0013(7)
    C24 0.0197(8) 0.0196(8) 0.0143(8) -0.0009(6) 0.0057(7) -0.0034(6)
    C22 0.0271(9) 0.0246(9) 0.0271(10) -0.0066(8) 0.0134(8) 0.0003(8)
    C20 0.0194(8) 0.0203(9) 0.0187(9) 0.0000(7) 0.0053(7) -0.0034(7)
    C21 0.0174(8) 0.0286(9) 0.0240(10) -0.0042(7) 0.0083(7) -0.0043(7)
_geom_special_details
;
All e.s.d.'s (except the e.s.d. in the dihedral angle between two l.s. planes)
are estimated using the full covariance matrix. The cell e.s.d.'s are taken
into account individually in the estimation of e.s.d.'s in distances, angles
and torsion angles; correlations between e.s.d.'s in cell parameters are only
used when they are defined by crystal symmetry. An approximate (isotropic)
treatment of cell e.s.d.'s is used for estimating e.s.d.'s involving l.s.
planes.
;
loop_
    _geom_bond_atom_site_label_1
    _geom_bond_atom_site_label_2
    _geom_bond_site_symmetry_2
    _geom_bond_distance
    _geom_bond_publ_flag
    O6 C6 . 1.358(2) ?
    O6 H6 . 0.8200 ?
    O4 C19 . 1.2664(19) ?
    N7 C4 . 1.480(2) ?
    N7 H9A . 0.8900 ?
    N7 H19B . 0.8900 ?
    N7 H8C . 0.8900 ?
    N10 C11 . 1.489(2) ?
    N10 C15 . 1.490(2) ?
    N10 C1 . 1.494(2) ?
    N10 H1 . 0.9100 ?
    C7 C8 . 1.391(2) ?
    C7 C6 . 1.395(2) ?
    C7 H005 . 0.9300 ?
    C1 C4 . 1.516(2) ?
    C1 H3A . 0.9700 ?
    C1 H2B . 0.9700 ?
    O5 C19 . 1.246(2) ?
    C6 C5 . 1.393(2) ?
    C8 C9 . 1.397(2) ?
    C8 C19 . 1.510(2) ?
    C4 H6A . 0.9700 ?
    C4 H5B . 0.9700 ?
    C9 C10 . 1.393(2) ?
    C9 H012 . 0.9300 ?
    C10 C5 . 1.383(2) ?
    C10 H013 . 0.9300 ?
    C5 H014 . 0.9300 ?
    C15 H18C . 0.9600 ?
    C15 H16D . 0.9600 ?
    C15 H17E . 0.9600 ?
    C11 H13F . 0.9600 ?
    C11 H14G . 0.9600 ?
    C11 H12H . 0.9600 ?
    O1 C26 . 1.262(2) ?
    O2 C26 . 1.260(2) ?
    O3 C20 . 1.363(2) ?
    O3 H3 . 0.8200 ?
    C23 C22 . 1.384(2) ?
    C23 C24 . 1.394(2) ?
    C23 H020 . 0.9300 ?
    C26 C24 . 1.518(2) ?
    C25 C24 . 1.389(2) ?
    C25 C20 . 1.393(2) ?
    C25 H022 . 0.9300 ?
    C22 C21 . 1.391(2) ?
    C22 H024 . 0.9300 ?
    C20 C21 . 1.392(2) ?
    C21 H026 . 0.9300 ?
loop_
    _geom_angle_atom_site_label_1
    _geom_angle_atom_site_label_2
    _geom_angle_atom_site_label_3
    _geom_angle_site_symmetry_1
    _geom_angle_site_symmetry_3
    _geom_angle
    _geom_angle_publ_flag
    C6 O6 H6 . . 109.5 ?
    C4 N7 H9A . . 109.5 ?
    C4 N7 H19B . . 109.5 ?
    H9A N7 H19B . . 109.5 ?
    C4 N7 H8C . . 109.5 ?
    H9A N7 H8C . . 109.5 ?
    H19B N7 H8C . . 109.5 ?
    C11 N10 C15 . . 110.88(14) ?
    C11 N10 C1 . . 112.24(13) ?
    C15 N10 C1 . . 110.30(13) ?
    C11 N10 H1 . . 107.7 ?
    C15 N10 H1 . . 107.7 ?
    C1 N10 H1 . . 107.7 ?
    C8 C7 C6 . . 120.34(15) ?
    C8 C7 H005 . . 119.8 ?
    C6 C7 H005 . . 119.8 ?
    N10 C1 C4 . . 111.00(13) ?
    N10 C1 H3A . . 109.4 ?
    C4 C1 H3A . . 109.4 ?
    N10 C1 H2B . . 109.4 ?
    C4 C1 H2B . . 109.4 ?
    H3A C1 H2B . . 108.0 ?
    O6 C6 C5 . . 117.48(15) ?
    O6 C6 C7 . . 123.03(14) ?
    C5 C6 C7 . . 119.49(15) ?
    C7 C8 C9 . . 120.00(15) ?
    C7 C8 C19 . . 119.04(14) ?
    C9 C8 C19 . . 120.92(15) ?
    N7 C4 C1 . . 109.95(13) ?
    N7 C4 H6A . . 109.7 ?
    C1 C4 H6A . . 109.7 ?
    N7 C4 H5B . . 109.7 ?
    C1 C4 H5B . . 109.7 ?
    H6A C4 H5B . . 108.2 ?
    O5 C19 O4 . . 123.25(15) ?
    O5 C19 C8 . . 118.00(14) ?
    O4 C19 C8 . . 118.74(14) ?
    C10 C9 C8 . . 119.26(16) ?
    C10 C9 H012 . . 120.4 ?
    C8 C9 H012 . . 120.4 ?
    C5 C10 C9 . . 120.73(15) ?
    C5 C10 H013 . . 119.6 ?
    C9 C10 H013 . . 119.6 ?
    C10 C5 C6 . . 120.13(15) ?
    C10 C5 H014 . . 119.9 ?
    C6 C5 H014 . . 119.9 ?
    N10 C15 H18C . . 109.5 ?
    N10 C15 H16D . . 109.5 ?
    H18C C15 H16D . . 109.5 ?
    N10 C15 H17E . . 109.5 ?
    H18C C15 H17E . . 109.5 ?
    H16D C15 H17E . . 109.5 ?
    N10 C11 H13F . . 109.5 ?
    N10 C11 H14G . . 109.5 ?
    H13F C11 H14G . . 109.5 ?
    N10 C11 H12H . . 109.5 ?
    H13F C11 H12H . . 109.5 ?
    H14G C11 H12H . . 109.5 ?
    C20 O3 H3 . . 109.5 ?
    C22 C23 C24 . . 119.82(17) ?
    C22 C23 H020 . . 120.1 ?
    C24 C23 H020 . . 120.1 ?
    O2 C26 O1 . . 125.20(15) ?
    O2 C26 C24 . . 117.38(15) ?
    O1 C26 C24 . . 117.43(15) ?
    C24 C25 C20 . . 120.85(16) ?
    C24 C25 H022 . . 119.6 ?
    C20 C25 H022 . . 119.6 ?
    C25 C24 C23 . . 119.48(15) ?
    C25 C24 C26 . . 120.04(15) ?
    C23 C24 C26 . . 120.47(15) ?
    C23 C22 C21 . . 120.72(16) ?
    C23 C22 H024 . . 119.6 ?
    C21 C22 H024 . . 119.6 ?
    O3 C20 C21 . . 123.19(15) ?
    O3 C20 C25 . . 117.46(15) ?
    C21 C20 C25 . . 119.35(16) ?
    C22 C21 C20 . . 119.76(16) ?
    C22 C21 H026 . . 120.1 ?
    C20 C21 H026 . . 120.1 ?
loop_
    _geom_torsion_atom_site_label_1
    _geom_torsion_atom_site_label_2
    _geom_torsion_atom_site_label_3
    _geom_torsion_atom_site_label_4
    _geom_torsion_site_symmetry_1
    _geom_torsion_site_symmetry_2
    _geom_torsion_site_symmetry_3
    _geom_torsion_site_symmetry_4
    _geom_torsion
    _geom_torsion_publ_flag
    C11 N10 C1 C4 . . . . 64.80(17) ?
    C15 N10 C1 C4 . . . . -171.02(14) ?
    C8 C7 C6 O6 . . . . -178.08(14) ?
    C8 C7 C6 C5 . . . . 1.8(2) ?
    C6 C7 C8 C9 . . . . -0.4(2) ?
    C6 C7 C8 C19 . . . . -178.15(13) ?
    N10 C1 C4 N7 . . . . 173.31(13) ?
    C7 C8 C19 O5 . . . . 36.5(2) ?
    C9 C8 C19 O5 . . . . -141.30(16) ?
    C7 C8 C19 O4 . . . . -142.72(15) ?
    C9 C8 C19 O4 . . . . 39.5(2) ?
    C7 C8 C9 C10 . . . . -1.5(2) ?
    C19 C8 C9 C10 . . . . 176.23(14) ?
    C8 C9 C10 C5 . . . . 1.9(2) ?
    C9 C10 C5 C6 . . . . -0.4(3) ?
    O6 C6 C5 C10 . . . . 178.49(15) ?
    C7 C6 C5 C10 . . . . -1.4(2) ?
    C20 C25 C24 C23 . . . . -1.1(2) ?
    C20 C25 C24 C26 . . . . 179.29(15) ?
    C22 C23 C24 C25 . . . . 0.0(3) ?
    C22 C23 C24 C26 . . . . 179.60(15) ?
    O2 C26 C24 C25 . . . . -10.9(2) ?
    O1 C26 C24 C25 . . . . 169.32(15) ?
    O2 C26 C24 C23 . . . . 169.52(15) ?
    O1 C26 C24 C23 . . . . -10.3(2) ?
    C24 C23 C22 C21 . . . . 0.4(3) ?
    C24 C25 C20 O3 . . . . -178.29(15) ?
    C24 C25 C20 C21 . . . . 1.8(2) ?
    C23 C22 C21 C20 . . . . 0.3(3) ?
    O3 C20 C21 C22 . . . . 178.71(16) ?
    C25 C20 C21 C22 . . . . -1.3(3) ?
loop_
    _geom_hbond_atom_site_label_D
    _geom_hbond_atom_site_label_H
    _geom_hbond_atom_site_label_A
    _geom_hbond_site_symmetry_A
    _geom_hbond_distance_DH
    _geom_hbond_distance_HA
    _geom_hbond_distance_DA
    _geom_hbond_angle_DHA
    N7 H8C O5 4_564 0.89 1.94 2.7169(18) 145
    N7 H9A O1 3_455 0.89 2.12 2.8904(18) 145
    N7 H19B O1 4_464 0.89 1.90 2.7657(19) 164
    N10 H1 O4 1_554 0.91 1.84 2.7367(17) 168
    O3 H3 O4 1_554 0.82 1.84 2.6415(16) 164.0
    O6 H6 O2 1_455 0.82 1.80 2.5897(16) 161.0
data_global
_journal_date_recd_electronic     2011-05-27
_journal_date_accepted     2011-10-03
_journal_name_full     'Acta Crystallographica, Section E'
_journal_year     2011
_journal_volume     67
_journal_issue     11
_journal_page_first     o2901
_journal_page_last     o2901
_journal_paper_category     QO
_journal_coeditor_code     FJ2425
_publ_contact_author_name     'Ignacy Cukrowski'
_publ_contact_author_address
;
Department of Chemistry
University of Pretoria
Lynnwood Road
Pretoria 0002
South Africa
;
_publ_contact_author_email     'ignacy.cukrowski@up.ac.za'
_publ_contact_author_fax     '+27 12 420 4687'
_publ_contact_author_phone     '+27 12 420 3988'
_publ_section_title
;
<i>N</i>,<i>N</i>-Dimethylethane-1,2-diaminium bis(3-hydroxybenzoate)
;
loop_
    _publ_author_name
    _publ_author_footnote
    _publ_author_address
    'Sarkar, Anindita' .
;
Department of Chemistry
University of Pretoria
Lynnwood Road
Pretoria 0002
South Africa
;
    'Cukrowski, Ignacy' .
;
Department of Chemistry
University of Pretoria
Lynnwood Road
Pretoria 0002
South Africa
;
