# Supplementary material for: N,N-Dimethyl­ethane-1,2-diaminium bis­(3-hy­droxy­benzoate)
Source: Acta Crystallogr Sect E Struct Rep Online. 2011 Oct 8;67(Pt 11):o2901. doi: 10.1107/S1600536811040578 (PMC3247317; doi:10.1107/S1600536811040578)
Supplement: Supplementary file 2 [file e-67-o2901-Isup2.hkl]

# 
# h,k,l, Fc-squared, Fo-squared, sigma(Fo-squared) and status flag 
# 
data_I
_shelx_title ' 11m_ic5_0s in Cc' 
_shelx_refln_list_code          4 
_shelx_F_calc_maximum      191.23 
_exptl_crystal_F_000       776.00 
_reflns_d_resolution_high  0.7569 
 
loop_ 
 _symmetry_equiv_pos_as_xyz 
 'x, y, z' 
 'x, -y, z+1/2' 
 'x+1/2, y+1/2, z' 
 'x+1/2, -y+1/2, z+1/2' 
 
_cell_length_a    14.5439 
_cell_length_b    17.5881 
_cell_length_c     7.7104 
_cell_angle_alpha  90.000 
_cell_angle_beta  114.777 
_cell_angle_gamma  90.000 
 
_shelx_F_squared_multiplier     1.000 
 
loop_ 
 _refln_index_h 
 _refln_index_k 
 _refln_index_l 
 _refln_F_squared_calc 
 _refln_F_squared_meas 
 _refln_F_squared_sigma 
 _refln_observed_status 
  -1   1  -9        4.53       13.59     15.20 o 
   1   1  -9       31.34       27.60     17.45 o 
   3   1  -9      184.82      159.90     58.68 o 
   5   1  -9       62.62       74.85     24.74 o 
   7   1  -9       58.74       58.06     25.12 o 
   9   1  -9       46.18       36.05     24.08 o 
  11   1  -9       24.05       15.87     23.22 o 
  13   1  -9        4.37       44.31     40.04 o 
   0   2  -9      134.71      154.03     27.32 o 
   2   2  -9      373.17      414.19     31.67 o 
   4   2  -9      442.17      447.15     47.21 o 
   6   2  -9      146.99      112.45     35.45 o 
   8   2  -9       23.76       -5.69     18.67 o 
  10   2  -9      270.13      190.06     36.84 o 
  12   2  -9       29.97        7.48     22.61 o 
   1   3  -9      384.54      408.55     37.53 o 
   3   3  -9      259.45      285.80     27.21 o 
   5   3  -9       25.13       30.78     20.33 o 
   7   3  -9      129.01      124.27     31.28 o 
   9   3  -9      397.05      376.26     45.07 o 
  11   3  -9      181.19      207.77     52.26 o 
  13   3  -9      328.86      396.99     68.76 o 
   0   4  -9        0.19        2.09     14.67 o 
   2   4  -9       22.07       37.70     15.71 o 
   4   4  -9       51.73       53.04     16.05 o 
   6   4  -9        2.66       -1.39     18.14 o 
   8   4  -9      259.34      259.53     39.74 o 
  10   4  -9      373.87      359.39     45.24 o 
  12   4  -9      170.04      174.95     37.90 o 
   1   5  -9       76.92       89.71     28.50 o 
   3   5  -9      292.12      330.06     29.48 o 
   5   5  -9       59.67       39.16     19.10 o 
   7   5  -9      288.91      313.62     32.26 o 
   9   5  -9       10.52        0.61     21.18 o 
  11   5  -9       60.89       67.75     30.06 o 
  13   5  -9      430.07      450.48     73.04 o 
   2   6  -9      137.64      144.94     25.95 o 
   4   6  -9      389.92      419.69     32.25 o 
   6   6  -9      114.60       96.43     24.74 o 
   8   6  -9        8.95       -1.87     15.94 o 
  10   6  -9       74.28       68.89     29.55 o 
  12   6  -9      514.97      587.09     80.38 o 
   1   7  -9       79.20      123.90     31.76 o 
   3   7  -9      161.98      189.76     24.80 o 
   5   7  -9      128.18      112.35     21.44 o 
   7   7  -9       39.77       46.01     20.33 o 
   9   7  -9      275.12      280.62     33.12 o 
  11   7  -9       48.08       26.59     37.59 o 
  13   7  -9       43.53       -9.78     31.17 o 
   2   8  -9       59.39       59.88     25.91 o 
   4   8  -9       15.13       16.40     14.39 o 
   6   8  -9      103.68      122.72     21.60 o 
   8   8  -9      113.35       78.12     23.22 o 
  10   8  -9      103.78       91.05     24.31 o 
  12   8  -9       36.82      102.69     47.06 o 
   3   9  -9      254.65      279.86     32.60 o 
   5   9  -9      151.68      184.19     24.47 o 
   7   9  -9      145.55      189.32     29.63 o 
   9   9  -9       58.37       41.60     21.64 o 
  11   9  -9       10.47       24.68     22.77 o 
   4  10  -9      419.56      474.15     39.55 o 
   6  10  -9      198.38      182.12     30.40 o 
   8  10  -9       23.89       26.39     21.28 o 
  10  10  -9       95.39       67.85     42.17 o 
  -4   0  -8      167.69      146.93     33.03 o 
  -2   0  -8      147.62      153.55     30.97 o 
   0   0  -8      181.66      196.39     31.59 o 
   2   0  -8       68.44       69.81     21.58 o 
   4   0  -8      306.17      323.10     34.04 o 
   6   0  -8     1151.03     1123.74     88.02 o 
   8   0  -8       60.60       34.23     30.87 o 
  10   0  -8      121.32      121.02     41.87 o 
  12   0  -8     1460.84     1420.50    106.05 o 
  14   0  -8     1094.19     1071.48     97.19 o 
  -3   1  -8       40.41       60.71     18.12 o 
  -1   1  -8       31.06       30.43     13.95 o 
   1   1  -8      119.10      115.46     16.24 o 
   3   1  -8      128.34      123.41     17.74 o 
   5   1  -8      178.41      184.86     23.42 o 
   7   1  -8      262.70      240.67     34.25 o 
   9   1  -8       86.30       86.55     26.20 o 
  11   1  -8       27.65       31.10     22.76 o 
  13   1  -8       69.95       66.32     28.96 o 
  15   1  -8        0.56       10.59     20.45 o 
  -4   2  -8      181.93      218.29     26.71 o 
  -2   2  -8       33.73       33.65     14.83 o 
   0   2  -8      189.26      194.87     20.03 o 
   2   2  -8      602.95      644.34     29.40 o 
   4   2  -8      371.25      383.62     34.67 o 
   6   2  -8      139.66      140.38     21.76 o 
   8   2  -8      171.79      150.34     30.41 o 
  10   2  -8       44.91       31.22     22.33 o 
  12   2  -8      469.12      480.70     48.27 o 
  14   2  -8       68.86       86.84     29.25 o 
  -3   3  -8      112.88      155.07     22.98 o 
  -1   3  -8       84.06       84.12     17.73 o 
   1   3  -8      241.48      233.91     20.72 o 
   3   3  -8       53.76       65.78     18.10 o 
   5   3  -8       14.10       11.49     13.46 o 
   7   3  -8       65.23       80.53     18.94 o 
   9   3  -8      495.67      525.92     68.15 o 
  11   3  -8       92.16       65.88     26.79 o 
  13   3  -8      340.66      310.69     42.55 o 
  15   3  -8      107.97      109.72     31.55 o 
  -4   4  -8        2.59        0.74     13.10 o 
  -2   4  -8       82.55       99.50     19.24 o 
   0   4  -8       85.59       98.96     19.15 o 
   2   4  -8      239.99      287.41     25.45 o 
   4   4  -8      699.22      727.31     40.89 o 
   6   4  -8      774.64      787.15     41.90 o 
   8   4  -8       44.72       49.60     17.24 o 
  10   4  -8       26.63       18.48     15.41 o 
  12   4  -8      171.01      154.45     33.32 o 
  14   4  -8      131.75      120.84     32.74 o 
  -3   5  -8      124.05      118.29     21.84 o 
  -1   5  -8      150.85      170.78     22.88 o 
   1   5  -8       27.33       27.99     12.61 o 
   3   5  -8       86.65      118.28     18.90 o 
   5   5  -8      346.85      359.79     31.11 o 
   7   5  -8       51.58       41.88     17.02 o 
   9   5  -8        0.04       -7.46     14.01 o 
  11   5  -8       68.04       63.16     27.21 o 
  13   5  -8      422.72      431.44     48.28 o 
  15   5  -8       37.75       33.48     27.66 o 
  -2   6  -8        5.19       15.70     16.14 o 
   0   6  -8       70.36      106.26     18.26 o 
   2   6  -8      570.07      563.68     32.95 o 
   4   6  -8      689.29      710.18     35.30 o 
   6   6  -8      121.14      110.84     21.71 o 
   8   6  -8      222.01      235.77     27.10 o 
  10   6  -8      482.92      500.65     36.68 o 
  12   6  -8      508.82      607.99     40.94 o 
  14   6  -8        4.60       15.81     16.70 o 
  -3   7  -8       52.37       58.64     21.50 o 
  -1   7  -8        6.56       25.73     13.49 o 
   1   7  -8      311.54      358.20     28.66 o 
   3   7  -8       71.62       84.28     17.98 o 
   5   7  -8       35.02       61.17     16.04 o 
   7   7  -8      232.87      235.66     34.78 o 
   9   7  -8       60.83       58.71     19.49 o 
  11   7  -8      639.54      700.95     42.72 o 
  13   7  -8       36.97       59.01     17.08 o 
  15   7  -8       23.39        4.83     18.95 o 
  -2   8  -8      100.63      117.43     25.81 o 
   0   8  -8       33.22       42.99     14.48 o 
   2   8  -8      182.22      174.61     22.12 o 
   4   8  -8      144.40      135.45     20.03 o 
   6   8  -8       35.13       28.40     13.56 o 
   8   8  -8       60.89       54.55     19.82 o 
  10   8  -8      110.43      108.99     23.24 o 
  12   8  -8      123.08      142.55     21.94 o 
  14   8  -8      231.02      271.18     31.08 o 
  -1   9  -8      221.97      246.55     27.20 o 
   1   9  -8      153.92      161.18     21.90 o 
   3   9  -8      210.80      205.44     23.47 o 
   5   9  -8       83.74       86.21     17.59 o 
   7   9  -8       48.65       51.99     14.71 o 
   9   9  -8        5.27        4.59     15.81 o 
  11   9  -8      122.37      148.38     22.13 o 
  13   9  -8      337.35      368.35     30.44 o 
   0  10  -8      222.45      317.78     28.77 o 
   2  10  -8       75.19      105.25     22.14 o 
   4  10  -8      506.69      513.04     32.62 o 
   6  10  -8       17.73        0.11     12.22 o 
   8  10  -8       49.76       14.44     18.08 o 
  10  10  -8      123.19      122.21     20.75 o 
  12  10  -8       30.43       25.25     15.53 o 
  14  10  -8       37.73       32.12     19.00 o 
   1  11  -8       26.58       34.84     23.34 o 
   3  11  -8       15.61       13.99     13.65 o 
   5  11  -8       77.70       54.39     22.12 o 
   7  11  -8        9.86       13.33     17.15 o 
   9  11  -8      156.03      153.52     23.18 o 
  11  11  -8      331.00      356.62     40.49 o 
  13  11  -8        2.36        5.99     19.87 o 
   2  12  -8      905.00      914.90     50.85 o 
   4  12  -8      311.89      300.14     32.94 o 
   6  12  -8      478.08      472.96     38.66 o 
   8  12  -8        1.46       11.94     15.76 o 
  10  12  -8      187.69      212.25     31.14 o 
  12  12  -8      301.70      347.30     36.37 o 
   3  13  -8      100.15       87.15     30.56 o 
   5  13  -8       71.30       71.44     22.29 o 
   7  13  -8        5.07        5.83     16.27 o 
   9  13  -8      122.54      121.09     26.75 o 
   4  14  -8      340.31      386.44     38.84 o 
   6  14  -8       12.42       30.26     20.34 o 
   8  14  -8       45.49       32.40     20.49 o 
  -7   1  -7      163.60      181.40     25.59 o 
  -5   1  -7      258.14      306.87     28.22 o 
  -3   1  -7      372.97      358.20     27.45 o 
  -1   1  -7       16.07       21.71     11.18 o 
   1   1  -7     1495.64     1568.46     50.70 o 
   3   1  -7      551.49      555.94     26.93 o 
   5   1  -7      373.60      378.24     22.07 o 
   7   1  -7      807.77      866.70     30.00 o 
   9   1  -7     1004.39     1035.25     45.41 o 
  11   1  -7      411.18      436.54     42.73 o 
  13   1  -7       58.43       34.82     21.93 o 
  15   1  -7      103.50       78.04     26.97 o 
  17   1  -7       75.94      102.99     40.65 o 
  -6   2  -7      390.21      473.42     34.59 o 
  -4   2  -7       35.84       32.29     13.18 o 
  -2   2  -7       68.97       68.62     15.49 o 
   0   2  -7      241.20      246.10     24.25 o 
   2   2  -7      357.06      357.37     23.30 o 
   4   2  -7       57.10       45.55     12.32 o 
   6   2  -7      237.13      236.04     23.05 o 
   8   2  -7      136.50      137.48     19.49 o 
  10   2  -7      126.61      125.36     18.85 o 
  12   2  -7     2809.87     2576.83     92.38 o 
  14   2  -7       94.22       90.88     27.50 o 
  16   2  -7      468.75      444.02     47.16 o 
  -5   3  -7      189.68      171.82     23.42 o 
  -3   3  -7       42.14       38.79     13.84 o 
  -1   3  -7      366.95      395.09     26.99 o 
   1   3  -7      554.90      552.16     28.30 o 
   3   3  -7       87.85       64.05     13.09 o 
   5   3  -7      115.94       90.37     17.55 o 
   7   3  -7       34.48       45.50     15.20 o 
   9   3  -7      181.56      187.93     22.83 o 
  11   3  -7      524.87      531.55     33.75 o 
  13   3  -7       86.86       63.61     24.42 o 
  15   3  -7      100.52      104.49     28.83 o 
  17   3  -7      190.86      220.04     53.48 o 
  -6   4  -7      100.78      134.18     22.57 o 
  -4   4  -7      703.73      678.30     37.05 o 
  -2   4  -7       13.70       19.84     11.97 o 
   0   4  -7      260.74      304.25     32.74 o 
   2   4  -7      294.11      296.85     19.52 o 
   4   4  -7      306.13      290.48     25.87 o 
   6   4  -7       21.77        5.65     11.65 o 
   8   4  -7      198.76      204.70     23.29 o 
  10   4  -7      144.96      150.84     21.72 o 
  12   4  -7      433.97      405.46     31.50 o 
  14   4  -7      346.55      375.12     26.70 o 
  16   4  -7       28.26       43.30     26.89 o 
  -5   5  -7       17.40       19.98     13.56 o 
  -3   5  -7      300.54      339.94     27.62 o 
  -1   5  -7      709.25      701.10     38.52 o 
   1   5  -7      247.55      223.52     20.08 o 
   3   5  -7      616.20      578.41     34.57 o 
   5   5  -7      402.43      368.00     28.94 o 
   7   5  -7      189.53      177.99     22.12 o 
   9   5  -7      106.08      124.63     20.22 o 
  11   5  -7       59.67       64.19     18.39 o 
  13   5  -7      455.78      477.96     29.35 o 
  15   5  -7       43.48       51.85     15.17 o 
  17   5  -7        1.37       26.59     28.12 o 
  -6   6  -7      118.71      128.54     22.58 o 
  -4   6  -7      101.81      132.47     20.56 o 
  -2   6  -7      146.96      145.39     20.06 o 
   0   6  -7      133.70      181.36     19.54 o 
   2   6  -7     1040.71     1104.51     40.55 o 
   4   6  -7      299.80      263.12     25.80 o 
   6   6  -7      394.68      402.64     30.37 o 
   8   6  -7      371.98      384.02     30.09 o 
  10   6  -7       66.77       32.74     16.94 o 
  12   6  -7      350.50      341.93     26.07 o 
  14   6  -7      141.67      100.71     29.51 o 
  16   6  -7       97.87      123.87     31.13 o 
  -5   7  -7        3.02       17.58     14.73 o 
  -3   7  -7       45.02       38.11     14.72 o 
  -1   7  -7       24.06       31.92     15.03 o 
   1   7  -7      308.37      335.59     25.46 o 
   3   7  -7      144.68      145.43     18.36 o 
   5   7  -7      174.56      148.81     30.82 o 
   7   7  -7      118.29      108.38     20.52 o 
   9   7  -7      512.14      470.10     33.33 o 
  11   7  -7      221.18      202.96     25.86 o 
  13   7  -7       42.39       46.42     14.68 o 
  15   7  -7      129.26      145.79     21.26 o 
  -4   8  -7        3.94       11.38     11.83 o 
  -2   8  -7      222.95      252.69     24.51 o 
   0   8  -7      190.36      198.96     25.63 o 
   2   8  -7     1061.26     1030.70     39.87 o 
   4   8  -7      552.97      513.80     28.87 o 
   6   8  -7      370.02      311.05     28.10 o 
   8   8  -7      339.25      380.41     31.19 o 
  10   8  -7       10.28       18.68     16.11 o 
  12   8  -7     1098.25     1088.55     43.16 o 
  14   8  -7      143.91      176.04     22.45 o 
  16   8  -7       64.73       90.10     26.59 o 
  -5   9  -7       26.91       12.37     13.74 o 
  -3   9  -7      276.82      336.58     34.00 o 
  -1   9  -7      178.66      226.38     27.40 o 
   1   9  -7      145.42      171.48     20.25 o 
   3   9  -7     1328.89     1231.80     51.88 o 
   5   9  -7      221.17      213.97     20.68 o 
   7   9  -7       58.84       60.41     18.58 o 
   9   9  -7      521.77      502.48     35.33 o 
  11   9  -7       55.27       64.94     16.45 o 
  13   9  -7      273.14      301.09     26.63 o 
  15   9  -7      187.14      226.15     24.92 o 
  -4  10  -7       33.84       42.42     18.57 o 
  -2  10  -7      284.37      341.76     30.15 o 
   0  10  -7      142.34      178.92     20.86 o 
   2  10  -7      323.94      362.47     26.57 o 
   4  10  -7       17.83       30.46     12.40 o 
   6  10  -7       14.96       16.53     11.86 o 
   8  10  -7      530.27      512.75     35.80 o 
  10  10  -7      268.67      286.71     25.63 o 
  12  10  -7       76.18       96.79     18.65 o 
  14  10  -7       10.77       20.81     14.11 o 
  -3  11  -7       36.56       48.01     19.70 o 
  -1  11  -7      323.81      385.87     34.10 o 
   1  11  -7      108.01      111.80     18.11 o 
   3  11  -7       69.84       55.78     15.09 o 
   5  11  -7      214.97      225.10     21.45 o 
   7  11  -7      144.99      154.45     20.67 o 
   9  11  -7       16.10       -0.38     12.27 o 
  11  11  -7       87.62      104.09     19.30 o 
  13  11  -7       21.42       36.16     15.64 o 
  15  11  -7       67.21       51.72     24.50 o 
  -2  12  -7       33.71       66.05     16.59 o 
   0  12  -7       56.61       83.69     17.12 o 
   2  12  -7      380.68      352.70     26.71 o 
   4  12  -7       48.43       30.60     16.81 o 
   6  12  -7       35.88       19.36     14.01 o 
   8  12  -7       52.55       65.12     17.15 o 
  10  12  -7       23.56       22.57     14.09 o 
  12  12  -7       28.39       43.26     18.08 o 
  14  12  -7       11.52       26.60     17.79 o 
  -1  13  -7       48.67       75.24     21.46 o 
   1  13  -7      280.07      237.79     28.24 o 
   3  13  -7      249.67      242.79     29.61 o 
   5  13  -7       84.97       71.18     20.88 o 
   7  13  -7       82.60       48.47     19.34 o 
   9  13  -7      170.45      151.78     26.58 o 
  11  13  -7      159.37      161.20     27.11 o 
  13  13  -7       14.08        8.42     16.84 o 
   0  14  -7       61.20      100.83     29.89 o 
   2  14  -7       63.11       21.59     27.69 o 
   4  14  -7      157.87       48.72     64.30 o 
   6  14  -7       27.76        7.59     15.63 o 
   8  14  -7      315.73      331.93     34.24 o 
  10  14  -7        7.32       23.45     18.00 o 
  12  14  -7      105.48      167.57     27.81 o 
   1  15  -7      312.80      336.71     62.50 o 
   3  15  -7       59.39       82.79     28.53 o 
   5  15  -7      100.92      116.83     30.70 o 
   7  15  -7      232.40      274.79     62.50 o 
   9  15  -7      104.10       61.70     31.27 o 
  11  15  -7      155.27      120.36     26.06 o 
   2  16  -7      340.57      338.56     46.00 o 
   4  16  -7       63.55       93.84     30.17 o 
   6  16  -7       32.47       61.10     28.02 o 
   8  16  -7       78.67      107.19     31.58 o 
  -8   0  -6      822.54      895.45     63.16 o 
  -6   0  -6      313.32      340.31     40.17 o 
  -4   0  -6      216.65      212.69     31.01 o 
  -2   0  -6      147.32      139.05     26.59 o 
   0   0  -6      577.12      588.31     52.26 o 
   2   0  -6     1740.27     1646.68    130.80 o 
   4   0  -6      437.75      442.67     31.06 o 
   6   0  -6     1183.81     1234.10     81.45 o 
   8   0  -6     1024.12     1029.92     72.89 o 
  10   0  -6     1294.32     1312.00    133.86 o 
  12   0  -6     1713.42     1876.15    166.56 o 
  14   0  -6      192.80      191.93     44.62 o 
  16   0  -6        1.95       16.20     24.75 o 
  -9   1  -6       58.27       46.76     16.57 o 
  -7   1  -6      579.93      585.64     35.59 o 
  -5   1  -6      147.94      157.59     20.32 o 
  -3   1  -6      215.64      181.31     19.36 o 
  -1   1  -6     2503.20     2450.26     54.38 o 
   1   1  -6      195.43      207.09     23.84 o 
   3   1  -6      855.37      881.41     27.17 o 
   5   1  -6      445.96      441.99     21.43 o 
   7   1  -6      113.74      124.32     13.25 o 
   9   1  -6      268.10      267.70     17.29 o 
  11   1  -6     3020.28     3081.12    132.51 o 
  13   1  -6      488.95      503.41     31.86 o 
  15   1  -6       39.79       87.52     36.52 o 
  17   1  -6      105.28      105.09     43.09 o 
  -8   2  -6      292.13      334.72     30.02 o 
  -6   2  -6       66.39       81.27     17.19 o 
  -4   2  -6       25.12       36.42     12.77 o 
  -2   2  -6      232.42      208.86     19.72 o 
   0   2  -6       74.70       81.03     15.40 o 
   2   2  -6      106.82       97.28     13.61 o 
   4   2  -6      245.16      240.73     17.40 o 
   6   2  -6      680.04      724.87     24.63 o 
   8   2  -6      549.69      555.88     31.36 o 
  10   2  -6      282.55      268.05     23.46 o 
  12   2  -6      503.81      523.32     31.70 o 
  14   2  -6        0.72       -0.80      9.00 o 
  16   2  -6       41.00       27.36     18.47 o 
  -9   3  -6       32.88       47.52     20.47 o 
  -7   3  -6       64.74       42.79     15.93 o 
  -5   3  -6      546.25      564.55     32.95 o 
  -3   3  -6      404.82      391.91     26.23 o 
  -1   3  -6       85.39       85.15     16.20 o 
   1   3  -6      139.97      140.31     17.45 o 
   3   3  -6      235.30      229.10     17.38 o 
   5   3  -6      186.98      169.81     14.54 o 
   7   3  -6      449.88      464.76     20.97 o 
   9   3  -6     1022.25      970.24     39.55 o 
  11   3  -6      934.34      944.54     40.22 o 
  13   3  -6      504.46      497.95     27.14 o 
  15   3  -6        7.02        8.02     12.71 o 
  17   3  -6       40.31       76.91     24.87 o 
  -8   4  -6      343.91      418.73     33.01 o 
  -6   4  -6      124.05      156.76     21.20 o 
  -4   4  -6       24.26       20.19     11.37 o 
  -2   4  -6      114.36       89.39     15.43 o 
   0   4  -6      137.06      143.66     20.02 o 
   2   4  -6       51.55       57.66      8.60 o 
   4   4  -6      388.29      377.82     20.01 o 
   6   4  -6        9.01       10.74     12.41 o 
   8   4  -6      429.65      441.55     29.37 o 
  10   4  -6      374.16      348.69     27.37 o 
  12   4  -6      159.42      155.07     17.53 o 
  14   4  -6       85.76       96.71     17.02 o 
  16   4  -6        6.50        9.36     13.01 o 
  -7   5  -6      208.95      241.64     31.67 o 
  -5   5  -6      453.20      445.96     30.21 o 
  -3   5  -6       32.39       31.55     11.50 o 
  -1   5  -6      289.86      295.63     25.13 o 
   1   5  -6     1225.59     1284.41     43.14 o 
   3   5  -6      301.01      303.23     19.03 o 
   5   5  -6      292.65      293.42     42.51 o 
   7   5  -6      365.02      350.70     26.84 o 
   9   5  -6      289.87      304.85     25.55 o 
  11   5  -6      508.50      464.09     30.92 o 
  13   5  -6      335.82      345.59     24.89 o 
  15   5  -6      153.08      163.97     26.11 o 
  17   5  -6       61.34       67.23     18.97 o 
  -8   6  -6      234.73      293.47     28.86 o 
  -6   6  -6       91.43      100.60     29.16 o 
  -4   6  -6      258.78      252.19     23.25 o 
  -2   6  -6       32.43       26.32     11.21 o 
   0   6  -6      415.89      450.43     22.48 o 
   2   6  -6      804.67      784.18     33.30 o 
   4   6  -6      481.88      459.48     29.73 o 
   6   6  -6      195.24      175.61     20.95 o 
   8   6  -6      834.10      805.80     37.87 o 
  10   6  -6      160.81      165.27     22.01 o 
  12   6  -6      466.38      482.18     27.69 o 
  14   6  -6       32.54       39.93     13.78 o 
  16   6  -6      185.64      198.01     26.65 o 
  18   6  -6       44.15       50.43     32.09 o 
  -7   7  -6      110.10      110.01     20.13 o 
  -5   7  -6       30.65       54.11     14.98 o 
  -3   7  -6      421.43      388.07     26.44 o 
  -1   7  -6       61.75       59.41     12.37 o 
   1   7  -6      186.48      185.95     14.14 o 
   3   7  -6      432.30      484.53     20.11 o 
   5   7  -6      307.67      303.93     25.23 o 
   7   7  -6      633.96      599.50     33.61 o 
   9   7  -6      284.48      300.44     26.54 o 
  11   7  -6      456.56      482.28     28.10 o 
  13   7  -6      120.63      139.54     18.91 o 
  15   7  -6      126.52      144.98     19.88 o 
  17   7  -6        8.14       37.46     19.98 o 
  -8   8  -6      227.71      301.05     29.44 o 
  -6   8  -6      168.10      147.05     21.35 o 
  -4   8  -6      308.62      304.38     25.40 o 
  -2   8  -6      205.21      203.50     18.84 o 
   0   8  -6      183.33      191.11     15.14 o 
   2   8  -6      350.37      329.69     18.58 o 
   4   8  -6       47.62       51.73     12.47 o 
   6   8  -6      332.91      375.80     28.17 o 
   8   8  -6       40.21       17.94     19.18 o 
  10   8  -6       13.28       13.67     11.78 o 
  12   8  -6      235.35      204.18     21.14 o 
  14   8  -6       21.53       14.72     10.12 o 
  16   8  -6      168.53      207.26     27.47 o 
  -7   9  -6       35.59       36.91     16.59 o 
  -5   9  -6       96.17       88.91     18.22 o 
  -3   9  -6      209.78      220.72     18.85 o 
  -1   9  -6      256.09      287.91     21.17 o 
   1   9  -6      332.03      322.59     18.96 o 
   3   9  -6      155.76      172.68     17.89 o 
   5   9  -6      258.92      249.72     19.52 o 
   7   9  -6       66.79       70.22     17.56 o 
   9   9  -6       61.15       56.84     14.61 o 
  11   9  -6       17.00        7.38     11.58 o 
  13   9  -6       43.11       45.05     14.50 o 
  15   9  -6      100.92       85.34     17.75 o 
  17   9  -6       88.16      117.93     27.32 o 
  -6  10  -6      171.70      190.64     23.59 o 
  -4  10  -6      133.67      130.70     16.65 o 
  -2  10  -6      143.08      157.23     18.39 o 
   0  10  -6      295.90      320.60     22.22 o 
   2  10  -6     1285.03     1233.10     40.01 o 
   4  10  -6      152.29      116.54     15.32 o 
   6  10  -6      343.01      353.00     22.41 o 
   8  10  -6      262.31      251.11     22.42 o 
  10  10  -6      491.15      463.73     29.03 o 
  12  10  -6      758.68      781.47     36.83 o 
  14  10  -6      170.19      218.31     23.41 o 
  16  10  -6      157.21      224.23     28.63 o 
  -5  11  -6       15.06       20.87     12.97 o 
  -3  11  -6       21.64       24.41     11.80 o 
  -1  11  -6       87.19       83.67     18.78 o 
   1  11  -6       39.20       44.43     12.29 o 
   3  11  -6      149.96      162.63     17.94 o 
   5  11  -6       80.40       71.22     12.12 o 
   7  11  -6       14.96       28.85     12.82 o 
   9  11  -6      252.12      244.91     23.05 o 
  11  11  -6        8.10        0.31     12.62 o 
  13  11  -6      372.34      410.56     29.46 o 
  15  11  -6       66.16       85.41     21.67 o 
  -6  12  -6       55.69       60.87     16.59 o 
  -4  12  -6      402.11      443.95     30.72 o 
  -2  12  -6      124.21      129.99     21.77 o 
   0  12  -6       90.54      137.28     17.34 o 
   2  12  -6      859.42      850.26     34.10 o 
   4  12  -6      424.41      400.41     29.07 o 
   6  12  -6       41.80       49.35     14.69 o 
   8  12  -6      347.84      352.41     26.06 o 
  10  12  -6       98.67      114.53     18.28 o 
  12  12  -6       90.04       80.46     22.67 o 
  14  12  -6      140.12      187.34     27.98 o 
  -5  13  -6        0.43       19.62     13.11 o 
  -3  13  -6       70.54       90.00     18.19 o 
  -1  13  -6      172.60      204.83     37.98 o 
   1  13  -6      360.71      364.86     22.48 o 
   3  13  -6      101.34       99.62     16.87 o 
   5  13  -6      276.23      224.41     34.21 o 
   7  13  -6      207.11      184.33     25.34 o 
   9  13  -6      202.29      216.28     26.97 o 
  11  13  -6       45.24       50.37     18.62 o 
  13  13  -6       17.19       36.56     17.31 o 
  -4  14  -6       51.17       64.50     25.41 o 
  -2  14  -6        5.03        9.60     13.98 o 
   0  14  -6      146.25      177.13     25.41 o 
   2  14  -6      170.71      179.14     25.48 o 
   4  14  -6       22.69       -0.73     13.77 o 
   6  14  -6      223.76      232.31     27.86 o 
   8  14  -6      353.50      282.62     96.97 o 
  10  14  -6       61.91       74.99     22.02 o 
  12  14  -6      107.74      126.53     24.68 o 
  14  14  -6        4.15       26.12     17.40 o 
  -3  15  -6      152.37      188.21     28.31 o 
  -1  15  -6      164.58      168.34     34.64 o 
   1  15  -6       89.68       92.51     28.28 o 
   3  15  -6       20.25       28.85     20.28 o 
   5  15  -6       85.76       97.28     21.70 o 
   7  15  -6       35.54       30.80     17.31 o 
   9  15  -6      144.40      173.10     26.43 o 
  11  15  -6        4.47       16.66     14.16 o 
  13  15  -6       62.57       73.13     22.02 o 
  -2  16  -6       33.13       20.04     35.76 o 
   0  16  -6      132.20      124.16     32.94 o 
   2  16  -6      103.12      116.55     31.01 o 
   4  16  -6       26.69       14.29     19.93 o 
   6  16  -6      110.50      134.97     31.73 o 
   8  16  -6      111.27      108.44     30.68 o 
  10  16  -6       53.08       51.10     26.18 o 
  12  16  -6      309.69      389.99     47.95 o 
  -1  17  -6       74.80       65.98     38.66 o 
   1  17  -6      161.33      191.44     37.93 o 
   3  17  -6      950.10      953.36     66.49 o 
   5  17  -6       49.33       68.83     27.23 o 
   7  17  -6       51.37       16.06     21.93 o 
   9  17  -6       72.68       53.70     25.91 o 
   2  18  -6       59.94       18.24     21.99 o 
   4  18  -6       13.84        6.21     33.46 o 
   6  18  -6       78.90       93.85     30.50 o 
   8  18  -6       73.72       68.88     28.56 o 
 -11   1  -5       16.70       17.54     13.94 o 
  -9   1  -5      233.66      263.66     26.15 o 
  -7   1  -5       22.47       35.68     13.50 o 
  -5   1  -5     1021.59     1063.59     39.53 o 
  -3   1  -5      252.11      248.30     19.98 o 
  -1   1  -5       95.72       85.74     14.57 o 
   1   1  -5       32.34       20.66      7.88 o 
   3   1  -5       62.51       67.41      7.96 o 
   5   1  -5       77.42       71.15     10.08 o 
   7   1  -5      372.10      363.93     31.14 o 
   9   1  -5      194.20      196.30     14.66 o 
  11   1  -5      655.30      665.52     21.85 o 
  13   1  -5      205.41      211.43     12.04 o 
  15   1  -5      448.36      431.04     23.06 o 
  17   1  -5      366.36      397.58     28.17 o 
 -10   2  -5       64.51       65.03     17.55 o 
  -8   2  -5      746.03      768.60     38.32 o 
  -6   2  -5      125.69      133.00     18.08 o 
  -4   2  -5      295.45      254.04     20.91 o 
  -2   2  -5     3611.69     3584.11     61.92 o 
   0   2  -5      486.97      478.12     25.51 o 
   2   2  -5     1717.98     1742.23     41.46 o 
   4   2  -5      456.25      567.35     26.67 o 
   6   2  -5     4100.06     4203.61    178.43 o 
   8   2  -5      358.66      375.63     17.47 o 
  10   2  -5       44.32       42.86      7.91 o 
  12   2  -5     1611.66     1620.84     41.03 o 
  14   2  -5      306.72      323.86     19.34 o 
  16   2  -5      144.64      167.47     19.64 o 
  18   2  -5       68.53       88.43     35.45 o 
 -11   3  -5      177.95      192.79     33.52 o 
  -9   3  -5      169.29      163.75     22.35 o 
  -7   3  -5      771.70      689.13     35.04 o 
  -5   3  -5      283.86      275.71     22.49 o 
  -3   3  -5      735.92      681.96     29.71 o 
  -1   3  -5     1880.01     1812.52     48.78 o 
   1   3  -5     1608.79     1613.65     35.05 o 
   3   3  -5       48.65       67.31      9.85 o 
   5   3  -5      816.92      786.43     26.49 o 
   7   3  -5     1112.89     1083.21     37.19 o 
   9   3  -5       33.36       36.84      6.48 o 
  11   3  -5      297.77      301.71     14.30 o 
  13   3  -5      319.08      319.85     18.67 o 
  15   3  -5      155.86      150.50     18.18 o 
  17   3  -5      119.31      139.71     19.66 o 
 -10   4  -5       98.68      125.08     21.94 o 
  -8   4  -5      248.24      283.80     25.78 o 
  -6   4  -5      169.53      161.46     19.70 o 
  -4   4  -5      315.61      318.13     22.83 o 
  -2   4  -5     1275.77     1274.25     43.48 o 
   0   4  -5      250.71      253.54     35.63 o 
   2   4  -5      808.45      830.57     17.03 o 
   4   4  -5     1202.04     1304.68     22.54 o 
   6   4  -5      603.53      633.23     29.60 o 
   8   4  -5     2961.13     2978.87    118.37 o 
  10   4  -5      341.45      353.99     18.96 o 
  12   4  -5      425.22      432.76     20.59 o 
  14   4  -5        6.01       12.25      8.46 o 
  16   4  -5       47.00       60.64     14.27 o 
  18   4  -5      114.40      196.28     33.16 o 
  -9   5  -5      106.61      118.34     20.47 o 
  -7   5  -5      232.71      223.83     23.14 o 
  -5   5  -5      278.07      282.45     23.33 o 
  -3   5  -5      220.55      222.40     19.44 o 
  -1   5  -5     1867.30     1777.37     48.72 o 
   1   5  -5      891.76      904.43     29.41 o 
   3   5  -5       75.21       78.88      6.19 o 
   5   5  -5        8.55        4.86     10.37 o 
   7   5  -5        3.95        3.68     11.54 o 
   9   5  -5     1265.45     1240.18     31.94 o 
  11   5  -5     1506.87     1535.79     44.82 o 
  13   5  -5      255.82      259.81     17.73 o 
  15   5  -5       45.78       52.17     13.35 o 
  17   5  -5       91.83      158.54     24.98 o 
 -10   6  -5       55.76       46.36     16.32 o 
  -8   6  -5       34.57       40.14     14.44 o 
  -6   6  -5       65.82       58.97     14.51 o 
  -4   6  -5      527.30      515.78     27.74 o 
  -2   6  -5      553.64      530.20     29.59 o 
   0   6  -5        4.25       -2.90      7.78 o 
   2   6  -5     1064.73     1081.20     23.75 o 
   4   6  -5      327.21      328.97      9.41 o 
   6   6  -5       60.27       68.24     15.23 o 
   8   6  -5     1025.70     1000.83     42.26 o 
  10   6  -5     1935.13     1910.54     43.26 o 
  12   6  -5     1163.31     1157.50     32.56 o 
  14   6  -5       30.56       24.93     10.07 o 
  16   6  -5      231.06      254.67     28.34 o 
  18   6  -5      285.66      374.33     63.57 o 
  -9   7  -5       71.79       89.81     18.85 o 
  -7   7  -5        8.72       16.40     11.41 o 
  -5   7  -5       43.03       43.21     13.67 o 
  -3   7  -5      191.82      187.68     19.99 o 
  -1   7  -5       45.13       36.30     12.54 o 
   1   7  -5       86.44       82.04     10.23 o 
   3   7  -5      336.86      331.37     11.58 o 
   5   7  -5      139.14      143.82      9.48 o 
   7   7  -5      753.52      744.75     28.35 o 
   9   7  -5      319.83      326.75     17.65 o 
  11   7  -5        6.85        9.18      8.04 o 
  13   7  -5       94.57       93.72     13.37 o 
  15   7  -5       96.90      125.46     18.13 o 
  17   7  -5       44.44       40.09     19.73 o 
 -10   8  -5       25.60       24.12     17.86 o 
  -8   8  -5      116.49      126.82     20.62 o 
  -6   8  -5      524.50      542.23     31.49 o 
  -4   8  -5      891.60      890.34     38.75 o 
  -2   8  -5      704.42      687.70     34.26 o 
   0   8  -5      843.18      850.65     25.79 o 
   2   8  -5     3615.01     3543.11     49.61 o 
   4   8  -5      149.19      165.78     12.31 o 
   6   8  -5      877.92      894.17     32.55 o 
   8   8  -5     1392.83     1335.93     31.46 o 
  10   8  -5       97.99      106.15     12.75 o 
  12   8  -5      361.95      374.68     21.42 o 
  14   8  -5       90.01       99.09     17.16 o 
  16   8  -5        1.21        2.12     11.82 o 
  -9   9  -5       10.87       32.66     15.34 o 
  -7   9  -5      173.16      204.12     23.28 o 
  -5   9  -5       99.58       76.01     15.48 o 
  -3   9  -5      229.04      229.03     17.88 o 
  -1   9  -5      230.80      253.28     18.64 o 
   1   9  -5     1637.35     1593.91     33.32 o 
   3   9  -5      427.73      432.75     15.27 o 
   5   9  -5      537.84      530.11     24.07 o 
   7   9  -5      248.97      229.43     15.59 o 
   9   9  -5     1203.24     1129.67     36.96 o 
  11   9  -5      190.92      190.48     16.37 o 
  13   9  -5      262.61      319.35     24.61 o 
  15   9  -5      122.52      114.97     18.62 o 
  17   9  -5      143.21      173.56     31.86 o 
  -8  10  -5       17.65       41.17     15.75 o 
  -6  10  -5       11.73       15.27     11.30 o 
  -4  10  -5      228.22      253.73     19.69 o 
  -2  10  -5      137.67      172.27     17.21 o 
   0  10  -5      185.35      192.47     14.80 o 
   2  10  -5     2725.59     2725.35     38.33 o 
   4  10  -5      687.54      652.47     22.39 o 
   6  10  -5      582.89      556.87     19.34 o 
   8  10  -5      441.02      407.44     20.21 o 
  10  10  -5      201.80      226.59     17.38 o 
  12  10  -5      123.11      117.97     17.47 o 
  14  10  -5       78.86      116.06     18.33 o 
  16  10  -5       22.38       28.56     15.15 o 
  -7  11  -5       66.75       53.45     15.61 o 
  -5  11  -5      236.91      259.72     24.02 o 
  -3  11  -5      415.35      404.28     22.95 o 
  -1  11  -5       65.55       78.33     13.41 o 
   1  11  -5      180.88      176.76     17.89 o 
   3  11  -5     1912.30     1870.56     37.83 o 
   5  11  -5      112.26       99.50     10.45 o 
   7  11  -5      122.36      105.33     13.00 o 
   9  11  -5      785.41      761.44     27.48 o 
  11  11  -5      630.70      640.03     32.08 o 
  13  11  -5      301.82      284.78     24.30 o 
  15  11  -5       33.21       18.11     15.70 o 
  -8  12  -5       43.67       44.76     15.03 o 
  -6  12  -5      156.65      173.42     17.47 o 
  -4  12  -5        6.69       -8.08      8.08 o 
  -2  12  -5      110.08      108.38     13.74 o 
   0  12  -5      501.14      526.66     21.10 o 
   2  12  -5      121.98      117.27     11.93 o 
   4  12  -5      243.30      243.46     14.70 o 
   6  12  -5       35.97       14.27      8.82 o 
   8  12  -5      579.08      545.12     24.13 o 
  10  12  -5       18.26       16.08     11.81 o 
  12  12  -5      445.08      469.33     28.96 o 
  14  12  -5       32.68       52.90     18.60 o 
  16  12  -5        0.47        8.49     14.97 o 
  -7  13  -5       77.17      112.83     18.11 o 
  -5  13  -5        6.08       10.14      8.80 o 
  -3  13  -5       93.60      111.53     13.86 o 
  -1  13  -5       45.45       46.98     11.27 o 
   1  13  -5       93.45      108.24     11.98 o 
   3  13  -5       12.41       11.48      7.60 o 
   5  13  -5       33.36       24.35     10.02 o 
   7  13  -5       41.73       41.51     11.34 o 
   9  13  -5       73.29       30.27     18.15 o 
  11  13  -5       59.16       35.56     15.79 o 
  13  13  -5      161.70      167.60     25.82 o 
  15  13  -5       78.93       86.50     22.52 o 
  -6  14  -5      106.89      113.82     17.89 o 
  -4  14  -5       62.22       75.70     13.15 o 
  -2  14  -5      315.20      298.62     21.06 o 
   0  14  -5       86.00       81.58     11.44 o 
   2  14  -5      284.84      268.39     22.13 o 
   4  14  -5      428.62      404.62     25.58 o 
   6  14  -5       22.90        8.25     11.11 o 
   8  14  -5      221.84      193.04     24.82 o 
  10  14  -5      310.21      145.60     96.71 o 
  12  14  -5      650.51      691.94     42.67 o 
  14  14  -5        7.78        5.77     15.19 o 
  -5  15  -5        9.41       10.66     11.82 o 
  -3  15  -5       55.36       59.98     14.04 o 
  -1  15  -5      145.84      158.59     24.04 o 
   1  15  -5      453.27      451.68     34.13 o 
   3  15  -5      152.35      157.43     19.02 o 
   5  15  -5       38.75       36.54     13.49 o 
   7  15  -5      124.68       99.89     20.52 o 
   9  15  -5      269.15      278.09     28.62 o 
  11  15  -5      147.88      148.45     24.56 o 
  13  15  -5       90.01      114.60     24.02 o 
  -4  16  -5      191.90      215.36     29.27 o 
  -2  16  -5      119.72      122.12     23.81 o 
   0  16  -5      113.88      109.82     22.04 o 
   2  16  -5      335.17      354.29     31.40 o 
   4  16  -5       65.82       67.20     18.52 o 
   6  16  -5      347.61      281.90     44.01 o 
   8  16  -5       76.64      100.33     27.32 o 
  10  16  -5      100.79       75.14     26.59 o 
  12  16  -5      152.78      151.17     33.72 o 
  -3  17  -5       54.10       63.65     21.89 o 
  -1  17  -5       11.53       13.08     16.18 o 
   1  17  -5       26.42       54.02     18.07 o 
   3  17  -5       71.67       52.46     24.29 o 
   5  17  -5       35.92       48.77     24.04 o 
   7  17  -5      790.08      701.29     55.65 o 
   9  17  -5       63.80       55.77     25.61 o 
  11  17  -5       11.65       25.45     22.25 o 
  -2  18  -5       91.94      150.37     35.39 o 
   0  18  -5      112.20      121.33     46.15 o 
   2  18  -5       11.51       27.50     21.52 o 
   4  18  -5      144.96      136.25     32.71 o 
   6  18  -5        8.42        1.61     18.33 o 
   8  18  -5      100.32      125.61     32.42 o 
  10  18  -5      247.92      222.78     40.01 o 
  -1  19  -5      152.68      144.02     35.82 o 
   1  19  -5      102.26       88.39     31.47 o 
   3  19  -5       12.73       21.55     23.77 o 
   5  19  -5       86.03       68.67     27.98 o 
   7  19  -5       53.66       38.78     24.74 o 
   9  19  -5       95.10       76.93     29.86 o 
   2  20  -5       70.89       49.15     26.89 o 
   4  20  -5        7.44        4.29     22.84 o 
   6  20  -5       32.64       32.54     24.53 o 
 -12   0  -4      210.96      120.21     30.67 o 
 -10   0  -4      123.95      163.17     34.84 o 
  -8   0  -4     1110.57     1165.69     60.61 o 
  -6   0  -4      987.90      893.90     49.24 o 
  -4   0  -4     1809.33     1640.04     59.15 o 
  -2   0  -4      417.85      418.64     29.28 o 
   0   0  -4     2475.22     2316.25     76.10 o 
   2   0  -4     9190.25     9306.75    276.15 o 
   4   0  -4     1844.55     1892.23     53.64 o 
   6   0  -4      338.47      369.70     21.87 o 
   8   0  -4     1000.92     1069.08     37.82 o 
  10   0  -4      416.06      403.48     31.71 o 
  12   0  -4       60.15       70.13     10.75 o 
  14   0  -4      774.62      774.44     36.52 o 
  16   0  -4       68.33       52.64     15.56 o 
  18   0  -4       56.14       74.62     23.76 o 
 -11   1  -4      258.73      291.88     27.53 o 
  -9   1  -4     1041.89      981.84     41.48 o 
  -7   1  -4     1896.23     1814.61     50.47 o 
  -5   1  -4      381.88      366.42     28.54 o 
  -3   1  -4      237.83      250.28     17.74 o 
  -1   1  -4      774.58      870.11     30.45 o 
   1   1  -4       61.21       83.80      9.40 o 
   3   1  -4      588.70      656.86     15.62 o 
   5   1  -4     1793.63     1896.32     41.64 o 
   7   1  -4      609.96      626.92     19.72 o 
   9   1  -4      234.23      247.99     13.24 o 
  11   1  -4      751.59      759.04     23.03 o 
  13   1  -4      153.00      161.47     11.38 o 
  15   1  -4      300.42      278.32     17.78 o 
  17   1  -4       80.63       84.50     14.68 o 
  19   1  -4      223.70      270.95     37.87 o 
 -12   2  -4       25.95       29.82     14.95 o 
 -10   2  -4        2.81        3.55     10.40 o 
  -8   2  -4      354.59      363.63     26.34 o 
  -6   2  -4      414.57      392.27     24.69 o 
  -4   2  -4       32.38       37.09     10.45 o 
  -2   2  -4      978.87      917.85     29.08 o 
   0   2  -4     1140.07     1121.09     28.71 o 
   2   2  -4     2200.18     2177.54     31.03 o 
   4   2  -4       71.44       70.04      6.77 o 
   6   2  -4     1495.03     1573.59     58.00 o 
   8   2  -4     1325.74     1323.47     35.47 o 
  10   2  -4      773.12      772.82     20.19 o 
  12   2  -4     1534.73     1530.57     36.33 o 
  14   2  -4       98.53       86.15     12.73 o 
  16   2  -4      316.75      325.78     22.41 o 
  18   2  -4       59.00       51.29     13.47 o 
 -11   3  -4       73.40       76.21     23.56 o 
  -9   3  -4      527.19      487.28     30.86 o 
  -7   3  -4       69.11       57.36     13.82 o 
  -5   3  -4       65.15       66.11     12.91 o 
  -3   3  -4      342.02      349.21     20.34 o 
  -1   3  -4      595.66      585.90     25.66 o 
   1   3  -4     2373.78     2495.18     38.16 o 
   3   3  -4     1340.93     1417.81     34.74 o 
   5   3  -4      769.27      842.35     29.73 o 
   7   3  -4      374.77      379.50     11.70 o 
   9   3  -4        7.83        5.12      5.68 o 
  11   3  -4     1116.33     1125.74     35.38 o 
  13   3  -4       32.03       21.49      8.50 o 
  15   3  -4      467.55      460.38     27.80 o 
  17   3  -4       22.97       56.79     15.06 o 
  19   3  -4       17.32       47.78     23.10 o 
 -12   4  -4        2.29       11.23     13.47 o 
 -10   4  -4      116.18      150.75     21.46 o 
  -8   4  -4       80.83       74.76     15.57 o 
  -6   4  -4      666.34      675.83     31.12 o 
  -4   4  -4      511.28      509.29     25.11 o 
  -2   4  -4      725.41      766.42     31.03 o 
   0   4  -4      229.39      206.67     15.88 o 
   2   4  -4     1907.52     1939.71     33.26 o 
   4   4  -4      273.49      259.57     18.64 o 
   6   4  -4     1263.89     1309.74     31.01 o 
   8   4  -4      593.49      603.42     21.62 o 
  10   4  -4       53.94       67.30     10.03 o 
  12   4  -4      542.65      529.89     23.99 o 
  14   4  -4      538.21      493.52     23.49 o 
  16   4  -4      201.01      191.31     21.66 o 
  18   4  -4      319.46      360.85     33.40 o 
 -11   5  -4      165.39      172.43     23.47 o 
  -9   5  -4      156.46      136.23     19.89 o 
  -7   5  -4      321.64      322.96     24.46 o 
  -5   5  -4      750.19      742.76     31.45 o 
  -3   5  -4       15.04       12.16      8.09 o 
  -1   5  -4     1014.35     1065.02     34.24 o 
   1   5  -4     1325.67     1290.35     38.11 o 
   3   5  -4     1319.82     1405.96     23.43 o 
   5   5  -4      578.55      590.97     17.38 o 
   7   5  -4     1341.46     1404.17     30.19 o 
   9   5  -4      133.11      134.21     12.13 o 
  11   5  -4      510.86      499.34     21.72 o 
  13   5  -4       22.32       24.52      8.87 o 
  15   5  -4       41.66       39.41     12.37 o 
  17   5  -4      388.70      396.00     29.38 o 
 -12   6  -4      119.62      156.54     24.21 o 
 -10   6  -4       45.06       59.76     16.19 o 
  -8   6  -4      350.74      302.51     24.83 o 
  -6   6  -4      870.89      880.07     35.35 o 
  -4   6  -4     1974.55     1943.00     46.91 o 
  -2   6  -4       54.60       34.07     11.33 o 
   0   6  -4      503.89      499.26     19.46 o 
   2   6  -4     1537.91     1494.28     36.81 o 
   4   6  -4       40.22       33.00      7.52 o 
   6   6  -4      228.36      216.11     13.55 o 
   8   6  -4       44.29       42.10      8.76 o 
  10   6  -4     1133.81     1111.55     29.86 o 
  12   6  -4      785.31      777.47     27.36 o 
  14   6  -4       61.69       69.83     12.18 o 
  16   6  -4      408.30      435.36     29.28 o 
  18   6  -4      236.12      254.85     29.79 o 
 -11   7  -4      103.53       93.85     19.93 o 
  -9   7  -4       59.00       74.35     16.70 o 
  -7   7  -4      292.45      264.69     22.88 o 
  -5   7  -4      384.89      381.06     24.46 o 
  -3   7  -4      820.88      782.36     34.57 o 
  -1   7  -4      506.40      508.64     24.39 o 
   1   7  -4     1790.39     1839.94     39.74 o 
   3   7  -4     1019.40      991.78     16.15 o 
   5   7  -4     1222.92     1233.26     28.60 o 
   7   7  -4      312.95      309.74     15.71 o 
   9   7  -4       27.21       22.06      8.30 o 
  11   7  -4     1259.16     1009.69    211.81 o 
  13   7  -4      121.63      111.75     14.31 o 
  15   7  -4      305.63      287.48     24.92 o 
  17   7  -4      339.74      405.38     30.10 o 
 -10   8  -4       88.35       88.69     18.41 o 
  -8   8  -4      246.64      259.61     24.14 o 
  -6   8  -4      114.17      128.52     17.01 o 
  -4   8  -4      893.99      954.16     37.49 o 
  -2   8  -4      520.60      515.26     23.61 o 
   0   8  -4      134.47      147.01     18.44 o 
   2   8  -4       37.54       34.17      6.36 o 
   4   8  -4      862.59      874.10     25.62 o 
   6   8  -4      628.35      607.59     22.71 o 
   8   8  -4     1622.53     1589.62     33.91 o 
  10   8  -4      324.44      339.43     19.11 o 
  12   8  -4       61.38       30.46     16.01 o 
  14   8  -4       14.18       22.12     10.00 o 
  16   8  -4       58.46       53.99     14.44 o 
  18   8  -4       35.19       40.04     17.81 o 
 -11   9  -4       23.55       50.37     17.36 o 
  -9   9  -4       33.06       40.75     14.51 o 
  -7   9  -4       51.98       44.00     13.22 o 
  -5   9  -4      207.98      204.90     21.57 o 
  -3   9  -4     1578.72     1584.61     49.26 o 
  -1   9  -4       23.54       32.43     12.53 o 
   1   9  -4       20.06       18.10      7.92 o 
   3   9  -4      338.37      240.78     61.02 o 
   5   9  -4       28.12       31.58      7.02 o 
   7   9  -4      245.63      222.32     12.93 o 
   9   9  -4      871.41      842.87     27.43 o 
  11   9  -4     1168.38     1143.82     33.08 o 
  13   9  -4      191.47      192.41     17.28 o 
  15   9  -4       30.15       27.51     10.88 o 
  17   9  -4       44.67       81.73     17.29 o 
 -10  10  -4       87.49       87.58     19.44 o 
  -8  10  -4      229.71      259.44     24.54 o 
  -6  10  -4      203.03      177.28     19.78 o 
  -4  10  -4     1277.64     1243.91     40.13 o 
  -2  10  -4      164.86      172.59     20.04 o 
   0  10  -4     1125.17     1169.86     45.70 o 
   2  10  -4      159.62      154.37     11.48 o 
   4  10  -4      169.81      154.37     11.01 o 
   6  10  -4      708.18      652.04     19.95 o 
   8  10  -4      267.36      275.80     17.23 o 
  10  10  -4       33.55       57.27     10.90 o 
  12  10  -4      178.32      194.48     17.25 o 
  14  10  -4        4.44        4.76      9.05 o 
  16  10  -4      193.20      208.27     23.22 o 
  -9  11  -4       67.14       67.03     17.29 o 
  -7  11  -4      118.82      147.14     16.80 o 
  -5  11  -4       60.47       46.53     12.90 o 
  -3  11  -4      501.19      543.21     32.09 o 
  -1  11  -4       28.28       23.93      9.29 o 
   1  11  -4      726.47      713.95     21.67 o 
   3  11  -4      454.59      484.00     17.77 o 
   5  11  -4      628.54      644.01     18.92 o 
   7  11  -4      330.78      218.03     64.41 o 
   9  11  -4      358.43      377.96     20.05 o 
  11  11  -4      165.05      180.77     16.51 o 
  13  11  -4       25.61       32.64     11.12 o 
  15  11  -4       65.66       60.58     15.00 o 
 -10  12  -4       22.43       27.56     19.50 o 
  -8  12  -4       53.51       63.04     14.49 o 
  -6  12  -4      184.42      189.01     18.26 o 
  -4  12  -4      460.96      424.84     23.18 o 
  -2  12  -4     1182.92     1181.93     38.88 o 
   0  12  -4      971.65      981.12     31.10 o 
   2  12  -4      678.78      716.58     21.71 o 
   4  12  -4      554.62      544.44     18.29 o 
   6  12  -4      923.75      901.59     27.53 o 
   8  12  -4     1358.58     1273.06     44.42 o 
  10  12  -4       12.92       15.48      9.03 o 
  12  12  -4      123.33      117.45     15.17 o 
  14  12  -4       58.66       37.45     13.78 o 
  16  12  -4      358.31      395.69     36.26 o 
  -9  13  -4       21.81       46.62     17.35 o 
  -7  13  -4        1.25        4.78     10.06 o 
  -5  13  -4       69.35       56.30     12.92 o 
  -3  13  -4      268.17      265.74     22.68 o 
  -1  13  -4      854.49      909.20     29.53 o 
   1  13  -4     1179.09     1184.59     31.21 o 
   3  13  -4      157.46      166.19     12.13 o 
   5  13  -4      507.67      523.98     22.17 o 
   7  13  -4      424.12      388.61     19.93 o 
   9  13  -4      568.38      540.43     24.02 o 
  11  13  -4      117.80      161.67     18.88 o 
  13  13  -4      143.36      197.59     22.41 o 
  15  13  -4       51.08       86.86     19.07 o 
  -8  14  -4      141.10      118.80     26.26 o 
  -6  14  -4       65.53       63.68     16.49 o 
  -4  14  -4       90.72       92.34     14.94 o 
  -2  14  -4       67.14       74.09     12.92 o 
   0  14  -4      721.01      726.36     23.28 o 
   2  14  -4     1624.52     1617.68     41.23 o 
   4  14  -4      145.07      119.34     16.05 o 
   6  14  -4      229.04      239.54     20.27 o 
   8  14  -4      201.44      183.22     19.09 o 
  10  14  -4      312.76      302.37     23.88 o 
  12  14  -4       34.50       28.45     13.46 o 
  14  14  -4       27.11       25.35     13.28 o 
  -7  15  -4      113.29      119.06     25.54 o 
  -5  15  -4       20.22       43.43     15.71 o 
  -3  15  -4      326.93      323.43     25.64 o 
  -1  15  -4      461.21      463.41     27.51 o 
   1  15  -4      219.70      215.69     24.94 o 
   3  15  -4      149.13      137.43     17.32 o 
   5  15  -4      530.55      469.04     34.67 o 
   7  15  -4      371.96      368.45     25.06 o 
   9  15  -4      118.29      107.02     16.90 o 
  11  15  -4     1075.67     1104.19     48.83 o 
  13  15  -4       53.43       39.56     14.50 o 
  -6  16  -4      114.46      102.25     20.94 o 
  -4  16  -4      534.79      566.94     33.17 o 
  -2  16  -4       15.01       15.60     15.07 o 
   0  16  -4       68.74       66.15     18.34 o 
   2  16  -4       75.89       78.71     19.19 o 
   4  16  -4      101.60       93.56     22.13 o 
   6  16  -4      231.35      219.39     32.26 o 
   8  16  -4      608.56      570.25     37.28 o 
  10  16  -4      110.87      136.41     23.75 o 
  12  16  -4       73.73       67.39     20.35 o 
  -5  17  -4       93.81      113.51     25.30 o 
  -3  17  -4       11.29       18.44     16.29 o 
  -1  17  -4      103.10      106.31     22.73 o 
   1  17  -4      105.62       76.93     19.79 o 
   3  17  -4       37.79       55.25     17.86 o 
   5  17  -4      230.49      206.03     26.38 o 
   7  17  -4      932.31      843.35     45.61 o 
   9  17  -4       77.66       90.35     21.80 o 
  11  17  -4      199.32      199.65     28.15 o 
  -4  18  -4       73.74       67.29     22.37 o 
  -2  18  -4       46.31       26.82     17.61 o 
   0  18  -4       66.70       81.98     21.68 o 
   2  18  -4       30.61       37.36     16.81 o 
   4  18  -4      116.23       93.98     21.59 o 
   6  18  -4      188.18      191.41     26.92 o 
   8  18  -4      322.55      297.96     32.29 o 
  10  18  -4      262.69      287.66     32.38 o 
  -3  19  -4      421.98      414.33     37.89 o 
  -1  19  -4      241.19      304.07     33.65 o 
   1  19  -4        2.28      -10.53     13.96 o 
   3  19  -4       13.79      -11.46     14.47 o 
   5  19  -4       67.07       82.32     22.90 o 
   7  19  -4      276.31      267.46     31.39 o 
   9  19  -4       71.53       67.86     21.78 o 
  -2  20  -4      106.94      100.11     25.88 o 
   0  20  -4       97.24      120.89     25.96 o 
   2  20  -4      295.73      275.30     33.12 o 
   4  20  -4        1.33       -1.81     15.68 o 
   6  20  -4      179.77      173.89     31.77 o 
   8  20  -4       57.15       35.22     25.28 o 
   1  21  -4       95.42       92.98     30.53 o 
   3  21  -4       57.80       46.50     21.21 o 
   5  21  -4       12.00        2.49     17.14 o 
 -13   1  -3       28.81       52.86     16.55 o 
 -11   1  -3      432.48      434.02     30.28 o 
  -9   1  -3       37.71       34.32     11.78 o 
  -7   1  -3       58.53       50.85     12.45 o 
  -5   1  -3       72.04       79.10     12.17 o 
  -3   1  -3      159.56      143.66     12.68 o 
  -1   1  -3       89.86       90.57      8.60 o 
   1   1  -3     6296.15     6288.40     72.45 o 
   3   1  -3       80.29       84.26      6.06 o 
   5   1  -3     1960.62     2005.82     35.41 o 
   7   1  -3     5302.51     5508.29     84.47 o 
   9   1  -3     1570.70     1693.31     24.98 o 
  11   1  -3        2.82        5.79      4.38 o 
  13   1  -3       72.55       75.21     10.65 o 
  15   1  -3      113.84      117.94     15.16 o 
  17   1  -3        6.68       13.12     10.41 o 
  19   1  -3        7.69       -1.24     17.70 o 
 -14   2  -3       33.62       48.77     17.44 o 
 -12   2  -3       33.54       48.91     15.38 o 
 -10   2  -3      564.14      506.40     30.44 o 
  -8   2  -3      553.62      531.99     28.09 o 
  -6   2  -3      789.46      790.23     30.17 o 
  -4   2  -3       23.60       29.57      8.58 o 
  -2   2  -3      913.72     1004.68     30.60 o 
   0   2  -3      665.79      665.78     22.59 o 
   2   2  -3     7961.12     8107.11    111.70 o 
   4   2  -3       27.58       38.23      5.47 o 
   6   2  -3      785.05      809.83     20.86 o 
   8   2  -3     1313.54     1365.22     23.80 o 
  10   2  -3      497.12      556.63     17.76 o 
  12   2  -3      156.14      156.12     11.12 o 
  14   2  -3      810.05      706.41     28.62 o 
  16   2  -3       93.90       72.34     13.89 o 
  18   2  -3      268.43      315.95     28.28 o 
 -13   3  -3       74.21      102.79     20.59 o 
 -11   3  -3      237.10      253.29     24.86 o 
  -9   3  -3      704.91      612.10     31.24 o 
  -7   3  -3      316.32      345.55     22.84 o 
  -5   3  -3      307.39      307.36     19.58 o 
  -3   3  -3       38.19       56.05      9.71 o 
  -1   3  -3      575.73      612.75     22.81 o 
   1   3  -3      973.35     1041.46     19.32 o 
   3   3  -3     3773.54     3967.82     56.27 o 
   5   3  -3      837.33      856.65     19.35 o 
   7   3  -3      315.28      307.19     15.52 o 
   9   3  -3       56.21       49.65      8.28 o 
  11   3  -3      220.24      201.95     12.88 o 
  13   3  -3      107.88       91.14     10.69 o 
  15   3  -3      101.86      115.00     15.12 o 
  17   3  -3       33.69       35.16     12.36 o 
 -14   4  -3      227.02      257.20     29.38 o 
 -12   4  -3       58.43       54.14     15.64 o 
 -10   4  -3      160.66      156.10     19.94 o 
  -8   4  -3      279.94      268.47     22.17 o 
  -6   4  -3      544.73      523.90     25.62 o 
  -4   4  -3     2081.45     2010.69     44.82 o 
  -2   4  -3     1342.78     1409.79     36.54 o 
   0   4  -3      443.70      448.24     15.73 o 
   2   4  -3     3441.51     3536.87     61.78 o 
   4   4  -3     6694.93     6731.42    129.83 o 
   6   4  -3     2274.91     2247.06     35.96 o 
   8   4  -3     3884.56     3979.68     72.31 o 
  10   4  -3     1126.68     1120.23     32.21 o 
  12   4  -3      628.91      618.07     23.79 o 
  14   4  -3       13.50       10.96      8.36 o 
  16   4  -3       91.79       89.94     15.38 o 
  18   4  -3       30.10       41.06     17.26 o 
 -13   5  -3       39.13       35.98     16.41 o 
 -11   5  -3      122.88      138.72     20.24 o 
  -9   5  -3      606.43      616.16     32.04 o 
  -7   5  -3      777.88      777.94     32.23 o 
  -5   5  -3      117.64      106.37     13.89 o 
  -3   5  -3     1336.93     1306.61     32.92 o 
  -1   5  -3     1842.06     1835.16     50.81 o 
   1   5  -3     4157.01     4263.61     71.48 o 
   3   5  -3      832.35      855.52     17.89 o 
   5   5  -3      163.23      191.92     10.47 o 
   7   5  -3     1734.77     1641.47     32.21 o 
   9   5  -3      319.00      307.37     16.20 o 
  11   5  -3     3628.97     3598.93     52.66 o 
  13   5  -3       54.80       51.60     10.60 o 
  15   5  -3      205.79      210.27     21.44 o 
  17   5  -3      232.43      284.69     26.19 o 
 -12   6  -3       14.41       16.57     13.34 o 
 -10   6  -3       89.53       94.64     17.60 o 
  -8   6  -3     1558.99     1503.79     45.86 o 
  -6   6  -3      303.23      296.31     21.01 o 
  -4   6  -3      162.03      153.56     16.86 o 
  -2   6  -3      542.01      603.92     33.92 o 
   0   6  -3     6697.37     6844.17    101.77 o 
   2   6  -3      762.89      799.46     15.65 o 
   4   6  -3     1219.38     1360.70     23.22 o 
   6   6  -3     3511.62     3439.62     36.04 o 
   8   6  -3      962.60      907.57     24.78 o 
  10   6  -3     1177.62     1148.34     30.20 o 
  12   6  -3     1748.45     1717.64     39.38 o 
  14   6  -3       52.08       66.21     12.02 o 
  16   6  -3      334.52      348.24     26.96 o 
  18   6  -3        4.21       15.29     14.86 o 
 -13   7  -3      421.94      486.86     35.75 o 
 -11   7  -3       24.56       26.75     13.48 o 
  -9   7  -3       28.01       23.14     11.68 o 
  -7   7  -3       48.76       27.55     11.42 o 
  -5   7  -3      197.46      216.62     21.45 o 
  -3   7  -3       27.97       20.54     14.06 o 
  -1   7  -3     1388.91     1432.39     37.21 o 
   1   7  -3     5557.56     5766.12    155.50 o 
   3   7  -3      561.20      617.82     13.21 o 
   5   7  -3     1281.29     1254.70     21.80 o 
   7   7  -3       16.03       18.95      6.52 o 
   9   7  -3        3.81        9.31      7.44 o 
  11   7  -3      169.05      183.32     15.24 o 
  13   7  -3      356.46      359.04     21.10 o 
  15   7  -3      701.64      675.13     34.11 o 
  17   7  -3      209.37      244.37     25.30 o 
 -12   8  -3       15.15       31.15     14.52 o 
 -10   8  -3      329.27      329.65     26.62 o 
  -8   8  -3      194.29      186.80     19.75 o 
  -6   8  -3     1436.52     1378.67     47.70 o 
  -4   8  -3      368.60      339.62     24.04 o 
  -2   8  -3     4249.73     4316.71    131.41 o 
   0   8  -3     1700.51     1795.40     34.68 o 
   2   8  -3       89.25       92.88      7.83 o 
   4   8  -3      648.38      650.13     12.78 o 
   6   8  -3     2340.16     2373.96     26.89 o 
   8   8  -3      120.08      146.39     10.90 o 
  10   8  -3      713.84      744.80     25.85 o 
  12   8  -3     1043.27     1005.55     31.78 o 
  14   8  -3       20.81       21.85      9.80 o 
  16   8  -3       10.47       11.01     10.39 o 
 -11   9  -3       76.21       76.86     17.86 o 
  -9   9  -3        2.23        0.29     10.12 o 
  -7   9  -3       71.71       83.65     17.53 o 
  -5   9  -3      330.03      329.46     25.32 o 
  -3   9  -3      582.22      651.62     31.46 o 
  -1   9  -3      528.00      521.89     28.19 o 
   1   9  -3       80.55       69.29      8.91 o 
   3   9  -3      139.91      139.69      8.04 o 
   5   9  -3     4231.18     4116.93     31.71 o 
   7   9  -3      134.28      158.50     15.43 o 
   9   9  -3      688.11      647.40     24.05 o 
  11   9  -3      636.87      584.04     24.78 o 
  13   9  -3      100.40       95.22     13.72 o 
  15   9  -3      317.61      359.79     27.41 o 
  17   9  -3      503.93      609.82     41.93 o 
 -12  10  -3      146.45      207.59     30.97 o 
 -10  10  -3       27.91       43.95     14.08 o 
  -8  10  -3       42.51       46.14     12.39 o 
  -6  10  -3      365.73      390.45     23.48 o 
  -4  10  -3     1554.93     1523.24     46.11 o 
  -2  10  -3      314.90      322.63     20.13 o 
   0  10  -3     1058.32     1065.62     23.35 o 
   2  10  -3     1046.60      984.64     18.75 o 
   4  10  -3     2442.03     2457.60     33.57 o 
   6  10  -3      356.74      375.25     17.82 o 
   8  10  -3      146.13      136.35     13.11 o 
  10  10  -3      539.33      518.34     22.90 o 
  12  10  -3       88.74       86.09     13.24 o 
  14  10  -3      765.10      770.10     31.79 o 
  16  10  -3       76.29      126.14     20.17 o 
 -11  11  -3       44.97       48.14     19.57 o 
  -9  11  -3      102.65      120.93     24.40 o 
  -7  11  -3      587.20      612.34     29.54 o 
  -5  11  -3      286.59      263.06     18.21 o 
  -3  11  -3     1140.00     1127.71     36.10 o 
  -1  11  -3      350.25      349.16     17.83 o 
   1  11  -3      786.28      809.27     18.35 o 
   3  11  -3     2230.37     2175.89     25.49 o 
   5  11  -3       29.76       25.24      8.52 o 
   7  11  -3       47.81       62.90     10.36 o 
   9  11  -3      713.26      718.60     29.30 o 
  11  11  -3     1371.83     1324.91     38.93 o 
  13  11  -3       26.44       16.68      9.57 o 
  15  11  -3      108.52      135.48     20.53 o 
 -10  12  -3       22.02       23.83     23.93 o 
  -8  12  -3      814.96      838.33     37.86 o 
  -6  12  -3      277.03      283.38     19.85 o 
  -4  12  -3      130.63      124.83     14.01 o 
  -2  12  -3       27.42       36.96     12.03 o 
   0  12  -3      714.16      746.22     20.97 o 
   2  12  -3      243.52      237.59      9.97 o 
   4  12  -3      594.58      569.29     20.60 o 
   6  12  -3      316.68      324.56     17.31 o 
   8  12  -3       77.38       64.79     10.79 o 
  10  12  -3      613.26      614.03     25.40 o 
  12  12  -3       77.77       99.70     14.22 o 
  14  12  -3      190.04      164.27     21.19 o 
  16  12  -3      118.34      138.84     26.15 o 
 -11  13  -3       95.25       98.55     26.16 o 
  -9  13  -3      203.56      239.32     30.50 o 
  -7  13  -3      317.15      381.55     23.13 o 
  -5  13  -3      837.34      887.59     31.14 o 
  -3  13  -3      730.96      698.09     31.01 o 
  -1  13  -3      132.13      144.09     13.72 o 
   1  13  -3      535.04      550.48     18.12 o 
   3  13  -3      235.09      247.74     12.38 o 
   5  13  -3      855.07      898.76     24.79 o 
   7  13  -3     2475.38     2325.69     53.94 o 
   9  13  -3      199.99      224.05     16.44 o 
  11  13  -3      615.76      643.57     32.06 o 
  13  13  -3        7.80        5.43     10.81 o 
  15  13  -3      267.69      187.59     85.77 o 
 -10  14  -3       52.67       50.70     23.01 o 
  -8  14  -3       27.06        8.77     16.18 o 
  -6  14  -3      688.79      713.68     34.66 o 
  -4  14  -3     1416.07     1408.49     38.00 o 
  -2  14  -3       11.95       13.44      8.33 o 
   0  14  -3       90.88       84.78      9.69 o 
   2  14  -3     1482.76     1439.51     30.05 o 
   4  14  -3     1892.26     1918.76     50.86 o 
   6  14  -3      871.22      849.96     32.20 o 
   8  14  -3       38.81       27.75     10.93 o 
  10  14  -3       21.97       27.50     12.69 o 
  12  14  -3      185.64      195.93     21.67 o 
  14  14  -3      151.71      199.36     23.91 o 
  -9  15  -3      152.14      172.41     30.23 o 
  -7  15  -3      578.15      633.18     35.23 o 
  -5  15  -3      181.02      228.73     22.79 o 
  -3  15  -3       29.45       25.81     12.99 o 
  -1  15  -3      109.60      114.13     16.27 o 
   1  15  -3      244.75      207.19     23.54 o 
   3  15  -3      824.57      848.97     30.93 o 
   5  15  -3     1082.93     1039.08     34.91 o 
   7  15  -3        5.86        5.73      9.15 o 
   9  15  -3      379.31      395.81     26.08 o 
  11  15  -3       60.98       58.71     14.71 o 
  13  15  -3      125.69      116.36     33.41 o 
  -8  16  -3       20.44       -0.44     16.87 o 
  -6  16  -3      151.10      169.40     21.99 o 
  -4  16  -3       57.87       66.57     16.26 o 
  -2  16  -3      321.23      330.73     24.34 o 
   0  16  -3      135.00      161.21     22.91 o 
   2  16  -3      299.83      260.50     26.62 o 
   4  16  -3       34.32       37.22     15.16 o 
   6  16  -3       60.13       63.52     17.83 o 
   8  16  -3      183.92      165.99     24.46 o 
  10  16  -3      321.85      275.20     42.10 o 
  12  16  -3      122.62      117.26     23.83 o 
  -7  17  -3       38.99       33.46     20.88 o 
  -5  17  -3      244.73      241.93     24.79 o 
  -3  17  -3       58.52       36.31     17.36 o 
  -1  17  -3      231.01      230.65     29.15 o 
   1  17  -3       25.70       21.26     14.44 o 
   3  17  -3       84.66       72.93     18.72 o 
   5  17  -3        6.30       11.03     13.75 o 
   7  17  -3      333.83      315.04     30.87 o 
   9  17  -3       43.51       45.12     17.66 o 
  11  17  -3       40.15       56.26     19.67 o 
  13  17  -3       79.75       74.48     21.96 o 
  -6  18  -3      284.85      351.99     34.87 o 
  -4  18  -3        0.33       15.72     15.98 o 
  -2  18  -3        9.51       20.33     15.92 o 
   0  18  -3      148.37      134.78     23.76 o 
   2  18  -3       15.51        3.19     13.92 o 
   4  18  -3      250.65      258.60     28.86 o 
   6  18  -3       74.15       70.27     19.73 o 
   8  18  -3      195.28      221.63     28.57 o 
  10  18  -3       49.30       44.07     19.53 o 
  12  18  -3      116.60      121.88     26.88 o 
  -5  19  -3       68.83       40.21     20.62 o 
  -3  19  -3      120.21      113.65     24.80 o 
  -1  19  -3      317.63      281.89     31.10 o 
   1  19  -3       15.35        2.99     14.15 o 
   3  19  -3      164.66      189.96     27.06 o 
   5  19  -3       36.51       40.35     17.99 o 
   7  19  -3       31.43       29.51     16.56 o 
   9  19  -3       82.13       95.70     23.64 o 
  -4  20  -3      168.19      197.21     30.38 o 
  -2  20  -3       75.59       55.37     21.69 o 
   0  20  -3       56.59       60.08     20.24 o 
   2  20  -3      419.05      406.77     36.79 o 
   4  20  -3      198.11      166.95     27.32 o 
   6  20  -3      353.56      329.12     35.13 o 
   8  20  -3      157.47      152.90     27.96 o 
  -3  21  -3       47.03       63.60     23.64 o 
  -1  21  -3      162.57      168.34     28.75 o 
   1  21  -3       55.21       33.67     20.03 o 
   3  21  -3       42.02       28.87     18.83 o 
   5  21  -3       15.36        4.24     15.98 o 
   7  21  -3       56.17       48.76     28.28 o 
   2  22  -3       14.80        5.88     16.83 o 
   4  22  -3        3.87       -2.63     16.68 o 
 -14   0  -2      186.19      200.39     35.03 o 
 -12   0  -2      507.03      533.55     45.23 o 
 -10   0  -2      800.91      746.70     47.76 o 
  -8   0  -2      707.42      654.52     40.47 o 
  -6   0  -2     1294.58     1292.29     48.41 o 
  -4   0  -2     3761.06     4067.02    138.90 o 
  -2   0  -2     1486.80     1419.16     26.20 o 
   0   0  -2    16952.27    15349.77     81.14 o 
   2   0  -2     2994.42     3002.00     43.23 o 
   4   0  -2      509.51      549.09     13.87 o 
   6   0  -2     2115.96     2083.80     48.87 o 
   8   0  -2     2893.83     3205.68     51.42 o 
  10   0  -2     1352.53     1379.84     43.89 o 
  12   0  -2      243.55      229.14     21.70 o 
  14   0  -2      126.17       92.32     17.34 o 
  16   0  -2      404.41      427.00     42.34 o 
  18   0  -2      217.91      308.06     58.07 o 
 -15   1  -2       55.03       40.55     17.69 o 
 -13   1  -2       38.01       34.61     14.71 o 
 -11   1  -2      408.32      385.18     29.76 o 
  -9   1  -2      147.12      130.39     16.57 o 
  -7   1  -2      115.49      125.73     14.08 o 
  -5   1  -2     2631.60     2745.98     66.56 o 
  -3   1  -2     1397.11     1413.62     23.67 o 
  -1   1  -2     1061.38     1014.09     22.67 o 
   1   1  -2    18226.78    17214.71    100.68 o 
   3   1  -2      699.25      749.62     12.94 o 
   5   1  -2     1965.13     1817.84     33.42 o 
   7   1  -2     2397.07     2421.34     27.78 o 
   9   1  -2       42.11       58.71      5.24 o 
  11   1  -2      231.39      241.44     12.00 o 
  13   1  -2      103.95      103.42     13.52 o 
  15   1  -2      295.17      288.77     21.61 o 
  17   1  -2      221.05      255.91     25.78 o 
 -14   2  -2      113.13      152.47     23.12 o 
 -12   2  -2      167.07      141.22     20.22 o 
 -10   2  -2     1369.20     1327.71     43.69 o 
  -8   2  -2      103.65       93.68     14.25 o 
  -6   2  -2      268.11      260.13     17.40 o 
  -4   2  -2     2868.04     2832.59     43.92 o 
  -2   2  -2      971.12      991.54     17.78 o 
   0   2  -2     6300.75     6032.05     67.21 o 
   2   2  -2     9425.00     8954.64     87.51 o 
   4   2  -2     2741.99     2765.77     40.32 o 
   6   2  -2     7873.92     7958.93    102.03 o 
   8   2  -2     1193.10     1223.40     20.68 o 
  10   2  -2      627.03      592.76     18.52 o 
  12   2  -2      703.28      630.97     25.26 o 
  14   2  -2      202.43      219.93     18.33 o 
  16   2  -2      198.42      192.32     19.74 o 
  18   2  -2      137.67      151.23     31.97 o 
 -15   3  -2       47.90       52.01     18.81 o 
 -13   3  -2      298.02      314.74     28.09 o 
 -11   3  -2      348.18      333.03     25.63 o 
  -9   3  -2     1625.05     1491.44     43.77 o 
  -7   3  -2      494.88      534.58     24.86 o 
  -5   3  -2     2878.47     2918.81     55.04 o 
  -3   3  -2      677.11      738.47     19.48 o 
  -1   3  -2     2143.59     2206.62     30.73 o 
   1   3  -2    30690.26    30003.96    336.88 o 
   3   3  -2      721.57      766.48     13.17 o 
   5   3  -2     1635.15     1684.05     28.21 o 
   7   3  -2      355.79      412.42     13.83 o 
   9   3  -2     1772.31     1848.49     30.35 o 
  11   3  -2      500.22      513.77     18.85 o 
  13   3  -2      745.96      670.93     27.29 o 
  15   3  -2      431.02      440.75     25.45 o 
  17   3  -2      122.65      170.97     19.88 o 
 -14   4  -2      270.71      306.15     29.17 o 
 -12   4  -2      113.19      111.33     19.09 o 
 -10   4  -2      335.95      343.01     24.80 o 
  -8   4  -2      152.64      147.15     16.44 o 
  -6   4  -2     2919.30     2842.68     58.67 o 
  -4   4  -2     1809.84     1820.30     46.02 o 
  -2   4  -2     5344.49     5220.27     52.56 o 
   0   4  -2    14740.64    15220.15    292.27 o 
   2   4  -2     9549.67     9841.69    119.74 o 
   4   4  -2      422.09      418.54     11.50 o 
   6   4  -2     2316.64     2323.76     92.54 o 
   8   4  -2     1680.31     1761.35     31.35 o 
  10   4  -2     1190.06     1161.89     28.51 o 
  12   4  -2      319.36      276.36     15.97 o 
  14   4  -2      484.43      477.20     25.02 o 
  16   4  -2        9.92       25.70     10.72 o 
  18   4  -2      212.41      220.91     30.43 o 
 -15   5  -2       86.21       76.65     20.52 o 
 -13   5  -2       46.23       45.74     16.08 o 
 -11   5  -2      312.79      335.82     26.08 o 
  -9   5  -2      992.47     1039.87     37.71 o 
  -7   5  -2     1478.44     1450.96     45.73 o 
  -5   5  -2     1681.83     1578.17     41.91 o 
  -3   5  -2     1489.54     1606.17     35.50 o 
  -1   5  -2     3117.44     3027.21     44.55 o 
   1   5  -2     1209.52     1215.24     32.05 o 
   3   5  -2     2039.41     2007.22     41.55 o 
   5   5  -2     1755.51     1800.43     20.52 o 
   7   5  -2     1089.07     1012.11     33.63 o 
   9   5  -2      817.51      802.22     24.14 o 
  11   5  -2     1107.13     1114.80     41.10 o 
  13   5  -2      351.19      356.35     18.72 o 
  15   5  -2      662.74      683.46     31.07 o 
  17   5  -2      184.66      192.69     21.44 o 
 -14   6  -2      301.78      283.55     29.08 o 
 -12   6  -2       49.66       32.90     13.65 o 
 -10   6  -2      211.38      184.44     20.01 o 
  -8   6  -2      688.01      636.94     34.34 o 
  -6   6  -2     1342.53     1354.94     42.19 o 
  -4   6  -2      137.25      172.00     15.51 o 
  -2   6  -2      160.59      141.38     10.80 o 
   0   6  -2     2934.05     2849.73     46.37 o 
   2   6  -2      780.95      777.64     11.78 o 
   4   6  -2     3384.43     3402.20     28.28 o 
   6   6  -2      594.74      639.55     19.84 o 
   8   6  -2       41.58       37.73      7.77 o 
  10   6  -2      184.49      167.57     13.88 o 
  12   6  -2      146.00      123.83     13.57 o 
  14   6  -2      821.39      831.67     36.23 o 
  16   6  -2       17.13       29.40     12.44 o 
  18   6  -2      165.50      207.73     37.25 o 
 -13   7  -2       11.64       10.63     13.32 o 
 -11   7  -2       16.10       12.86     11.56 o 
  -9   7  -2     1335.80     1339.63     49.42 o 
  -7   7  -2     1074.69     1023.84     39.57 o 
  -5   7  -2     1225.20     1233.56     38.48 o 
  -3   7  -2     2792.26     3051.67     50.15 o 
  -1   7  -2      893.89      927.79     23.27 o 
   1   7  -2     3220.74     3144.39     29.90 o 
   3   7  -2     3135.75     3194.71     25.34 o 
   5   7  -2     2541.71     2582.91    263.26 o 
   7   7  -2       56.74       48.91      6.78 o 
   9   7  -2       20.99       17.18      7.92 o 
  11   7  -2     1700.67     1679.85     38.50 o 
  13   7  -2       91.10      106.66     13.78 o 
  15   7  -2      206.14      239.83     23.67 o 
  17   7  -2      112.56      156.17     22.41 o 
 -14   8  -2       25.50       21.87     15.49 o 
 -12   8  -2       36.22       32.99     13.87 o 
 -10   8  -2       72.00       75.95     17.56 o 
  -8   8  -2      639.63      673.49     27.67 o 
  -6   8  -2      276.34      271.97     22.07 o 
  -4   8  -2      337.71      347.71     21.85 o 
  -2   8  -2      523.95      527.49     15.80 o 
   0   8  -2     1555.51     1634.33     21.51 o 
   2   8  -2     3375.12     3466.76     27.07 o 
   4   8  -2      332.85      308.32     13.49 o 
   6   8  -2       14.84       14.41      4.10 o 
   8   8  -2      150.74      158.29     10.78 o 
  10   8  -2       16.92       24.87      8.83 o 
  12   8  -2      169.87      166.81     15.37 o 
  14   8  -2      683.90      748.05     30.58 o 
  16   8  -2       58.65       75.16     21.53 o 
 -13   9  -2       39.06       39.55     16.44 o 
 -11   9  -2       85.16       81.24     19.93 o 
  -9   9  -2       64.90       66.23     16.65 o 
  -7   9  -2      416.45      444.72     23.64 o 
  -5   9  -2      172.93      180.45     15.28 o 
  -3   9  -2     1569.02     1663.08     28.83 o 
  -1   9  -2     1422.01     1422.17     27.06 o 
   1   9  -2      432.27      433.31     10.30 o 
   3   9  -2     1308.05     1247.42     23.41 o 
   5   9  -2     1295.90     1288.92     26.09 o 
   7   9  -2       80.00       65.16      7.80 o 
   9   9  -2      162.37      163.72     14.05 o 
  11   9  -2      328.30      333.59     19.58 o 
  13   9  -2      339.31      350.06     21.92 o 
  15   9  -2      116.15      156.37     20.79 o 
  17   9  -2      136.97      168.93     26.78 o 
 -12  10  -2       21.24       29.36     23.64 o 
 -10  10  -2      209.15      210.79     25.55 o 
  -8  10  -2      568.47      567.40     26.83 o 
  -6  10  -2       98.13      128.48     15.04 o 
  -4  10  -2       65.47       70.10     10.21 o 
  -2  10  -2      823.19      865.37     20.84 o 
   0  10  -2      739.66      733.13     17.03 o 
   2  10  -2       70.24       83.15      5.81 o 
   4  10  -2     1097.32     1163.99     23.87 o 
   6  10  -2      409.67      436.79     17.78 o 
   8  10  -2      199.67      194.97     14.20 o 
  10  10  -2       20.21       18.60      8.07 o 
  12  10  -2      462.84      407.19     37.70 o 
  14  10  -2      240.86      244.80     20.41 o 
  16  10  -2      343.69      416.10     31.61 o 
 -13  11  -2       29.38       25.90     25.11 o 
 -11  11  -2       10.99       -3.61     17.39 o 
  -9  11  -2      372.50      370.76     29.61 o 
  -7  11  -2     1665.79     1715.98     39.34 o 
  -5  11  -2      478.21      466.14     21.67 o 
  -3  11  -2      163.03      170.48     13.12 o 
  -1  11  -2      839.10      841.71     17.50 o 
   1  11  -2      111.34      113.66      6.29 o 
   3  11  -2     2218.08     2201.87     30.02 o 
   5  11  -2     1136.14     1165.76     25.31 o 
   7  11  -2      207.03      184.53     13.64 o 
   9  11  -2       59.84       58.28     10.51 o 
  11  11  -2      103.57      116.62     14.06 o 
  13  11  -2      200.19      146.59     42.21 o 
  15  11  -2       77.53       83.06     15.02 o 
 -12  12  -2        6.51       -2.75     21.62 o 
 -10  12  -2      326.57      332.93     41.26 o 
  -8  12  -2      595.51      632.78     26.78 o 
  -6  12  -2     1031.13     1066.57     31.31 o 
  -4  12  -2      914.91      959.83     30.36 o 
  -2  12  -2      631.74      658.22     16.79 o 
   0  12  -2     1267.93     1284.56     23.95 o 
   2  12  -2     1603.62     1559.15     20.85 o 
   4  12  -2      217.26      203.24     10.82 o 
   6  12  -2      203.64      227.56     13.71 o 
   8  12  -2      191.31      159.34     13.45 o 
  10  12  -2     3040.03     2917.10     76.16 o 
  12  12  -2      422.80      432.94     23.81 o 
  14  12  -2        3.18        0.58      8.74 o 
  16  12  -2       83.62      121.68     24.87 o 
 -11  13  -2       39.11       35.06     19.79 o 
  -9  13  -2      130.95      127.37     24.42 o 
  -7  13  -2      136.32      147.03     15.51 o 
  -5  13  -2       23.55       19.26      9.44 o 
  -3  13  -2       17.72        1.30      9.89 o 
  -1  13  -2      231.22      229.43     10.56 o 
   1  13  -2     1566.06     1584.44     24.71 o 
   3  13  -2      643.87      643.40     24.88 o 
   5  13  -2      261.40      258.99     11.97 o 
   7  13  -2       16.47       20.31      7.28 o 
   9  13  -2      306.66      322.03     18.64 o 
  11  13  -2       24.22       27.44     11.49 o 
  13  13  -2      321.58      325.36     26.95 o 
  15  13  -2       60.81       55.98     15.66 o 
 -10  14  -2      408.14      433.57     38.57 o 
  -8  14  -2      144.24      147.63     24.82 o 
  -6  14  -2      172.03      154.24     19.17 o 
  -4  14  -2       48.91       50.54     10.94 o 
  -2  14  -2       95.72       94.35     11.16 o 
   0  14  -2      480.61      482.51     14.18 o 
   2  14  -2     1091.28     1143.17     31.32 o 
   4  14  -2      132.26      117.99     13.87 o 
   6  14  -2      451.57      417.69     23.08 o 
   8  14  -2       29.04       23.97     10.40 o 
  10  14  -2       59.60       67.99     14.57 o 
  12  14  -2       12.82       16.87     11.21 o 
  14  14  -2      110.79      117.94     20.13 o 
 -11  15  -2      140.16      156.87     30.32 o 
  -9  15  -2      522.45      505.35     39.47 o 
  -7  15  -2       39.41       36.65     14.63 o 
  -5  15  -2     1020.00     1005.67     38.85 o 
  -3  15  -2      469.39      445.67     26.55 o 
  -1  15  -2     1100.24     1077.40     35.24 o 
   1  15  -2      669.98      659.48     35.87 o 
   3  15  -2       34.24       35.90      9.62 o 
   5  15  -2      354.29      376.77     27.66 o 
   7  15  -2       39.65       55.54     13.45 o 
   9  15  -2      282.58      283.14     22.98 o 
  11  15  -2      440.53      503.02     30.71 o 
  13  15  -2       19.90       21.19     10.73 o 
 -10  16  -2       26.94       20.37     19.90 o 
  -8  16  -2      275.42      303.27     40.84 o 
  -6  16  -2      343.67      382.54     27.64 o 
  -4  16  -2      692.59      663.59     32.47 o 
  -2  16  -2       20.00        9.25     10.39 o 
   0  16  -2      425.74      372.20     29.72 o 
   2  16  -2      481.22      449.61     35.93 o 
   4  16  -2      837.07      815.41     41.55 o 
   6  16  -2      215.63      213.02     25.23 o 
   8  16  -2      288.13      271.43     44.51 o 
  10  16  -2      176.96      213.71     27.44 o 
  12  16  -2       45.05       44.70     18.33 o 
  -9  17  -2      119.64      124.67     27.89 o 
  -7  17  -2      143.63      162.66     27.07 o 
  -5  17  -2      163.00      201.33     22.13 o 
  -3  17  -2       89.76       99.99     17.02 o 
  -1  17  -2      259.65      249.59     27.29 o 
   1  17  -2      854.74      828.44     42.70 o 
   3  17  -2      638.99      631.40     38.92 o 
   5  17  -2       27.98       16.47     14.09 o 
   7  17  -2      405.20      394.86     33.67 o 
   9  17  -2      163.51      125.89     23.75 o 
  11  17  -2      236.21      216.61     29.87 o 
  -8  18  -2       24.42        0.10     18.39 o 
  -6  18  -2      380.41      384.45     29.62 o 
  -4  18  -2       27.82       24.98     16.23 o 
  -2  18  -2      225.23      216.15     27.32 o 
   0  18  -2      829.53      843.70     52.90 o 
   2  18  -2      247.91      215.78     26.21 o 
   4  18  -2      471.85      436.65     34.39 o 
   6  18  -2       42.48       45.99     17.65 o 
   8  18  -2      263.45      256.81     30.40 o 
  10  18  -2       11.65       -4.06     14.09 o 
  12  18  -2      124.70      166.98     29.45 o 
  -7  19  -2      281.51      357.75     45.52 o 
  -5  19  -2        4.34       -9.82     14.79 o 
  -3  19  -2        0.23       -4.55     14.17 o 
  -1  19  -2      157.75      195.00     29.46 o 
   1  19  -2      479.34      438.53     35.52 o 
   3  19  -2      217.46      179.92     25.73 o 
   5  19  -2      568.45      551.64     39.76 o 
   7  19  -2      294.33      310.21     33.02 o 
   9  19  -2      174.67      202.09     29.43 o 
  11  19  -2        7.75       26.46     18.38 o 
  -6  20  -2      187.01      246.93     41.05 o 
  -4  20  -2       67.17       78.46     22.83 o 
  -2  20  -2       51.00       44.89     20.05 o 
   0  20  -2      243.27      261.20     31.04 o 
   2  20  -2       61.17       41.43     18.57 o 
   4  20  -2      367.09      352.74     34.13 o 
   6  20  -2       28.52       30.02     18.43 o 
   8  20  -2       99.03       96.71     24.46 o 
  -5  21  -2       11.27       20.10     19.59 o 
  -3  21  -2      222.52      248.51     31.45 o 
  -1  21  -2      203.55      196.37     28.80 o 
   1  21  -2       30.08       27.88     18.49 o 
   3  21  -2       52.57       50.76     20.06 o 
   5  21  -2      317.54      315.79     35.53 o 
   7  21  -2        4.59       20.43     17.38 o 
  -2  22  -2       19.60       11.89     17.77 o 
   0  22  -2      218.71      204.17     30.03 o 
   2  22  -2       20.49       10.55     17.52 o 
   4  22  -2      110.87      114.16     25.86 o 
   6  22  -2      256.78      260.85     34.26 o 
 -15   1  -1       92.70       76.63     18.94 o 
 -13   1  -1      146.68      142.69     20.25 o 
 -11   1  -1       96.15       89.61     15.87 o 
  -9   1  -1      328.98      287.81     20.13 o 
  -7   1  -1     1536.76     1575.17     59.82 o 
  -5   1  -1     2705.11     2802.25     55.66 o 
  -3   1  -1     2509.55     2349.13     34.18 o 
  -1   1  -1     1703.48     1435.28     18.24 o 
   1   1  -1     5277.44     5488.02     54.70 o 
   3   1  -1      946.66      761.83     93.27 o 
   5   1  -1     1601.99     1499.22     17.91 o 
   7   1  -1     1275.62     1382.23     31.90 o 
   9   1  -1      648.41      582.12     18.94 o 
  11   1  -1      450.90      450.64     21.20 o 
  13   1  -1     1724.17     1517.37     41.12 o 
  15   1  -1      440.36      407.31     28.67 o 
  17   1  -1      151.72      191.64     23.72 o 
 -16   2  -1      127.19      130.83     23.79 o 
 -14   2  -1      122.38      163.87     22.35 o 
 -12   2  -1      235.64      233.67     22.36 o 
 -10   2  -1      220.55      209.50     19.74 o 
  -8   2  -1      486.43      471.65     23.07 o 
  -6   2  -1     2165.26     2271.40     83.90 o 
  -4   2  -1     1156.00     1092.96     23.69 o 
  -2   2  -1     2259.66     2233.82     27.19 o 
   0   2  -1      558.86      730.82     11.75 o 
   2   2  -1    12447.73    11213.07    117.95 o 
   4   2  -1     6865.22     6564.24     81.90 o 
   6   2  -1    12096.70    12547.17    102.30 o 
   8   2  -1       24.61       20.31      5.39 o 
  10   2  -1      234.05      196.26     14.53 o 
  12   2  -1     2467.69     2506.06     49.95 o 
  14   2  -1      123.56      135.78     16.21 o 
  16   2  -1       19.59        9.23     10.07 o 
  18   2  -1      109.41       81.21     28.24 o 
 -15   3  -1       88.51       77.77     19.22 o 
 -13   3  -1      180.19      168.57     21.47 o 
 -11   3  -1      298.32      274.49     22.22 o 
  -9   3  -1      142.28      128.97     15.47 o 
  -7   3  -1      139.09      160.64     16.74 o 
  -5   3  -1      423.51      509.62     18.90 o 
  -3   3  -1     1053.97      931.46     16.65 o 
  -1   3  -1    12423.63    12071.11    152.97 o 
   1   3  -1    11941.43    11474.26    181.18 o 
   3   3  -1    11150.81    10514.24    118.52 o 
   5   3  -1     7219.67     7338.48     89.23 o 
   7   3  -1       47.70       53.27      6.73 o 
   9   3  -1       71.47       74.22      8.48 o 
  11   3  -1     1092.94     1027.70     31.11 o 
  13   3  -1     1768.84     1645.57     43.08 o 
  15   3  -1        0.09       -0.73      8.37 o 
  17   3  -1        0.27        4.05     10.55 o 
 -16   4  -1      484.11      583.04     39.81 o 
 -14   4  -1      221.96      177.52     23.06 o 
 -12   4  -1      334.77      303.70     24.74 o 
 -10   4  -1     1076.18     1056.14     57.50 o 
  -8   4  -1      120.16      146.05     17.41 o 
  -6   4  -1     2173.08     2302.34     47.70 o 
  -4   4  -1      616.55      691.35     17.88 o 
  -2   4  -1      984.00      927.85     15.57 o 
   0   4  -1    36557.17    34823.97    219.25 o 
   2   4  -1    10189.89    10010.13     75.25 o 
   4   4  -1      281.28      298.48      7.96 o 
   6   4  -1       40.56       49.69      5.64 o 
   8   4  -1      625.26      638.39     18.64 o 
  10   4  -1       88.18       98.28     10.37 o 
  12   4  -1      535.68      507.90     24.37 o 
  14   4  -1      121.05      123.14     16.06 o 
  16   4  -1      174.61      171.82     19.78 o 
 -15   5  -1      245.29      298.30     29.54 o 
 -13   5  -1       96.09      100.83     18.95 o 
 -11   5  -1      308.57      328.15     28.38 o 
  -9   5  -1     1112.20     1039.36     40.90 o 
  -7   5  -1      737.33      703.42     36.40 o 
  -5   5  -1       88.73       88.28      9.85 o 
  -3   5  -1     1003.30      987.94     20.13 o 
  -1   5  -1     1095.43     1204.83     16.99 o 
   1   5  -1     2778.39     2746.63     26.93 o 
   3   5  -1     8992.08     8834.22     93.12 o 
   5   5  -1      216.86      213.65      9.21 o 
   7   5  -1      438.46      399.36     54.45 o 
   9   5  -1     1209.77     1164.11     26.63 o 
  11   5  -1      129.48      139.86     14.42 o 
  13   5  -1       98.95      112.64     14.86 o 
  15   5  -1      290.54      319.08     23.69 o 
  17   5  -1       98.66      132.44     22.28 o 
 -14   6  -1       86.50      128.48     21.45 o 
 -12   6  -1      310.02      341.81     30.29 o 
 -10   6  -1     1737.54     1742.52     54.36 o 
  -8   6  -1     2470.67     2400.51     68.89 o 
  -6   6  -1     1328.85     1361.59     37.82 o 
  -4   6  -1     1518.80     1647.46     34.10 o 
  -2   6  -1      332.64      310.76      9.57 o 
   0   6  -1      547.85      588.37     10.63 o 
   2   6  -1     1953.63     1855.33     20.45 o 
   4   6  -1      857.64      841.39     16.77 o 
   6   6  -1     1471.34     1562.83     23.89 o 
   8   6  -1      251.80      161.62     58.54 o 
  10   6  -1     1456.97     1469.04     34.59 o 
  12   6  -1      105.63      107.38     13.86 o 
  14   6  -1       20.39       23.36      9.83 o 
  16   6  -1      385.60      371.73     29.83 o 
 -15   7  -1      219.38      232.89     27.14 o 
 -13   7  -1      501.45      462.40     36.34 o 
 -11   7  -1      187.59      172.38     22.40 o 
  -9   7  -1      877.68      872.40     27.71 o 
  -7   7  -1       40.10       42.02      9.52 o 
  -5   7  -1      288.55      273.23     16.05 o 
  -3   7  -1      608.46      729.13     13.78 o 
  -1   7  -1      679.21      742.37     15.35 o 
   1   7  -1     6036.26     5970.70     34.56 o 
   3   7  -1     1286.22     1323.03     20.70 o 
   5   7  -1     3117.47     3258.74     43.89 o 
   7   7  -1       63.07       74.52      7.61 o 
   9   7  -1      175.54       91.84     37.33 o 
  11   7  -1      123.78      111.54     13.30 o 
  13   7  -1      103.08      106.72     16.58 o 
  15   7  -1      119.96      127.92     19.39 o 
  17   7  -1       30.32       45.24     17.58 o 
 -14   8  -1        4.18       12.36     14.22 o 
 -12   8  -1      195.57      197.09     25.17 o 
 -10   8  -1      670.95      652.14     35.39 o 
  -8   8  -1      871.16      856.15     30.83 o 
  -6   8  -1      461.52      443.48     19.56 o 
  -4   8  -1     1171.30     1210.63     20.71 o 
  -2   8  -1     1352.55     1540.31     35.90 o 
   0   8  -1      341.29      367.07      9.21 o 
   2   8  -1     3948.50     3916.63     35.02 o 
   4   8  -1       32.42       22.62      5.61 o 
   6   8  -1      517.74      364.73    115.39 o 
   8   8  -1      141.32      140.24     12.42 o 
  10   8  -1     7014.49     4740.31   1314.93 o 
  12   8  -1      165.26      166.80     15.85 o 
  14   8  -1      214.77      240.25     23.30 o 
  16   8  -1      471.14      565.74     35.44 o 
 -15   9  -1      158.30      167.34     32.95 o 
 -13   9  -1      102.75       98.13     22.08 o 
 -11   9  -1      290.32      323.39     42.78 o 
  -9   9  -1     2937.39     2951.43     66.61 o 
  -7   9  -1      224.41      252.41     17.08 o 
  -5   9  -1      709.11      715.49     19.30 o 
  -3   9  -1     3094.15     3368.95     32.26 o 
  -1   9  -1     3105.39     3241.34     36.55 o 
   1   9  -1      334.72      338.43     11.49 o 
   3   9  -1     2227.08     2296.03     31.61 o 
   5   9  -1      534.74      512.97     16.91 o 
   7   9  -1     1285.24     1335.76     33.54 o 
   9   9  -1     3694.17     3596.95     68.68 o 
  11   9  -1     1160.64      760.04    218.09 o 
  13   9  -1       22.23       18.86     10.06 o 
  15   9  -1      238.80      295.80     27.00 o 
 -14  10  -1       71.70       57.09     27.23 o 
 -12  10  -1      389.78      375.47     42.44 o 
 -10  10  -1     1702.24     1731.93     54.66 o 
  -8  10  -1      156.02      177.94     15.90 o 
  -6  10  -1       19.09       11.80      7.74 o 
  -4  10  -1      769.64      834.57     22.49 o 
  -2  10  -1      171.39      178.96      8.61 o 
   0  10  -1      890.35      855.30     14.25 o 
   2  10  -1      745.58      802.57     22.00 o 
   4  10  -1     2025.63     2094.15     33.85 o 
   6  10  -1      663.59      684.69     22.21 o 
   8  10  -1      190.26      176.65     13.64 o 
  10  10  -1     1046.29     1026.09     31.67 o 
  12  10  -1       28.61       23.75      7.44 o 
  14  10  -1      274.46      270.29     24.58 o 
  16  10  -1      339.27      398.34     32.10 o 
 -13  11  -1        3.13       12.26     21.65 o 
 -11  11  -1       38.80       25.18     20.39 o 
  -9  11  -1      883.32      918.35     46.90 o 
  -7  11  -1      458.83      468.86     20.83 o 
  -5  11  -1      456.65      531.18     18.48 o 
  -3  11  -1     1313.41     1366.32     24.32 o 
  -1  11  -1     1797.00     1884.64     19.44 o 
   1  11  -1      791.91      785.71     16.71 o 
   3  11  -1      461.68      503.94     24.13 o 
   5  11  -1      515.20      490.99     16.68 o 
   7  11  -1      195.67      208.59     14.25 o 
   9  11  -1      536.65      541.21     22.86 o 
  11  11  -1      420.83      415.33     22.66 o 
  13  11  -1       40.41       46.11     13.04 o 
  15  11  -1      279.04      310.88     27.69 o 
 -14  12  -1        9.15        1.23     23.99 o 
 -12  12  -1      251.72      317.87     42.28 o 
 -10  12  -1      291.91      327.00     31.26 o 
  -8  12  -1       17.31       19.29      9.02 o 
  -6  12  -1      138.74      163.43     17.01 o 
  -4  12  -1      717.23      748.94     22.56 o 
  -2  12  -1       23.24       23.35      4.77 o 
   0  12  -1      292.32      294.88     17.45 o 
   2  12  -1     1024.99     1108.58     42.73 o 
   4  12  -1      142.24      143.08     13.37 o 
   6  12  -1       12.43        6.03      5.89 o 
   8  12  -1      415.57      434.37     19.83 o 
  10  12  -1      279.92      284.06     18.92 o 
  12  12  -1       69.14       53.89     11.82 o 
  14  12  -1       29.89       37.06     15.43 o 
 -13  13  -1      328.42      341.82     37.61 o 
 -11  13  -1       55.19       61.04     20.16 o 
  -9  13  -1      264.75      285.02     35.84 o 
  -7  13  -1      128.75      128.07     16.73 o 
  -5  13  -1      706.27      695.42     23.56 o 
  -3  13  -1      609.22      653.61     14.80 o 
  -1  13  -1     1783.23     1818.01     39.97 o 
   1  13  -1      158.31      165.02     13.17 o 
   3  13  -1      152.17      163.30     13.46 o 
   5  13  -1      473.35      474.35     22.85 o 
   7  13  -1       41.98       43.88      8.75 o 
   9  13  -1      183.71      164.77     14.77 o 
  11  13  -1      107.35      107.12     17.21 o 
  13  13  -1       12.51       20.52     12.01 o 
  15  13  -1      243.94      303.23     33.87 o 
 -12  14  -1        1.55       -8.94     19.03 o 
 -10  14  -1      479.16      448.55     45.28 o 
  -8  14  -1      134.23      107.47     21.40 o 
  -6  14  -1      157.29      157.24     17.89 o 
  -4  14  -1      122.01      144.11     12.64 o 
  -2  14  -1     1042.99     1017.19     33.64 o 
   0  14  -1      543.05      593.33     24.43 o 
   2  14  -1      824.50      784.78     20.08 o 
   4  14  -1      906.49      969.75     29.62 o 
   6  14  -1        2.18       12.66      8.97 o 
   8  14  -1      134.70      119.73     15.90 o 
  10  14  -1       47.98       49.58     13.22 o 
  12  14  -1       71.90       59.25     15.35 o 
  14  14  -1      168.63      182.37     27.50 o 
 -11  15  -1      147.62      194.55     30.04 o 
  -9  15  -1      326.39      302.77     35.61 o 
  -7  15  -1      192.63      207.54     21.40 o 
  -5  15  -1      587.16      537.57     28.71 o 
  -3  15  -1      166.16      179.08     18.21 o 
  -1  15  -1       26.40        9.29     10.85 o 
   1  15  -1     1131.00     1200.06     36.01 o 
   3  15  -1      441.38      437.23     30.35 o 
   5  15  -1       49.68       58.07     11.23 o 
   7  15  -1      243.16      246.59     20.06 o 
   9  15  -1      278.14      287.78     23.59 o 
  11  15  -1       10.42        2.69     10.28 o 
  13  15  -1      211.70      230.94     26.64 o 
 -10  16  -1      103.43       82.84     23.56 o 
  -8  16  -1      316.56      307.66     31.13 o 
  -6  16  -1       45.53       51.88     14.95 o 
  -4  16  -1      153.65      128.17     17.62 o 
  -2  16  -1      141.85      129.76     16.33 o 
   0  16  -1      290.92      294.00     26.64 o 
   2  16  -1      431.98      409.36     30.62 o 
   4  16  -1      468.67      453.49     32.60 o 
   6  16  -1      436.59      418.89     36.64 o 
   8  16  -1       33.97       24.62     14.26 o 
  10  16  -1      529.56      520.92     38.93 o 
  12  16  -1       15.28       34.99     17.87 o 
  -9  17  -1      223.41      236.24     30.74 o 
  -7  17  -1      156.85      181.26     21.59 o 
  -5  17  -1       29.94       19.98     13.21 o 
  -3  17  -1       29.55       19.12     12.12 o 
  -1  17  -1       24.37       36.44     15.35 o 
   1  17  -1      122.17      107.05     20.14 o 
   3  17  -1      356.65      317.38     29.02 o 
   5  17  -1      157.51      129.71     22.09 o 
   7  17  -1      133.71      135.43     23.11 o 
   9  17  -1       19.54        1.31     14.39 o 
  11  17  -1      110.63      107.73     24.43 o 
 -10  18  -1      149.85      122.82     34.73 o 
  -8  18  -1      164.81      201.80     29.72 o 
  -6  18  -1       49.02       15.63     13.60 o 
  -4  18  -1      245.62      229.59     27.06 o 
  -2  18  -1      656.02      677.72     39.93 o 
   0  18  -1      300.44      294.70     29.03 o 
   2  18  -1      879.71      899.82     45.71 o 
   4  18  -1       27.74       34.58     15.50 o 
   6  18  -1      693.81      707.59     67.59 o 
   8  18  -1       60.30       51.53     32.59 o 
  10  18  -1       64.99       44.89     19.18 o 
  -9  19  -1      201.49      187.14     30.98 o 
  -7  19  -1       16.11        2.63     20.85 o 
  -5  19  -1       18.39       11.33     15.27 o 
  -3  19  -1        9.51      -10.19     12.17 o 
  -1  19  -1      126.94      145.79     24.08 o 
   1  19  -1       36.37       43.27     17.45 o 
   3  19  -1       46.73       50.84     17.84 o 
   5  19  -1       61.85       75.68     20.23 o 
   7  19  -1       66.90       56.82     19.57 o 
   9  19  -1      176.34      146.50     26.73 o 
  -6  20  -1       69.95       66.33     24.63 o 
  -4  20  -1        9.17        0.28     15.56 o 
  -2  20  -1       25.56       17.81     16.38 o 
   0  20  -1      820.99      796.91     45.89 o 
   2  20  -1      194.70      172.34     26.35 o 
   4  20  -1       39.36       42.84     18.74 o 
   6  20  -1       50.71       55.71     19.76 o 
   8  20  -1       26.03       30.88     17.15 o 
  -5  21  -1      161.58      189.16     29.09 o 
  -3  21  -1       32.05       17.97     24.00 o 
  -1  21  -1      265.91      242.93     30.10 o 
   1  21  -1      230.13      234.45     30.33 o 
   3  21  -1      216.16      202.86     29.05 o 
   5  21  -1      388.95      379.94     37.04 o 
   7  21  -1       26.35        4.10     16.86 o 
  -4  22  -1      173.26      153.00     28.05 o 
  -2  22  -1        7.38        8.13     16.72 o 
   0  22  -1        7.07        0.65     16.77 o 
   2  22  -1      285.04      276.99     32.86 o 
   4  22  -1      557.62      592.52     45.10 o 
   6  22  -1       96.47      124.37     26.89 o 
  -1  23  -1      321.83      317.29     36.55 o 
   1  23  -1      434.21      478.52     42.04 o 
 -16   0   0      174.63      180.42     34.68 o 
 -14   0   0      741.86      654.48     79.00 o 
 -12   0   0      596.70      543.87     40.95 o 
 -10   0   0      377.19      334.84     30.03 o 
  -8   0   0      475.15      577.62     32.81 o 
  -6   0   0    13655.33    14193.73    396.38 o 
  -4   0   0     2153.23     2003.92     37.32 o 
  -2   0   0     8432.76     8353.42    118.79 o 
   2   0   0     8439.78     8041.35     95.73 o 
   4   0   0     2154.87     1949.09     48.21 o 
   6   0   0    13664.60    13330.26    167.49 o 
   8   0   0      472.18      553.21     26.11 o 
  10   0   0      376.40      379.80     35.60 o 
  12   0   0      597.10      552.63     40.17 o 
  14   0   0      742.95      712.71     50.32 o 
  16   0   0      174.60      217.56     35.33 o 
 -17   1   0       51.29       53.16     19.49 o 
 -15   1   0      129.99      131.15     21.06 o 
 -13   1   0      158.51      127.26     18.48 o 
 -11   1   0     1323.14     1239.05     44.93 o 
  -9   1   0      654.78      612.03     25.67 o 
  -7   1   0     1951.87     2076.47     73.79 o 
  -5   1   0      948.27     1035.23     21.69 o 
  -3   1   0     5354.83     5382.41     65.36 o 
  -1   1   0     4325.58     4095.18     59.81 o 
   1   1   0     4326.54     3827.40    145.10 o 
   3   1   0     5351.52     5323.58     61.33 o 
   5   1   0      947.21      962.42     20.22 o 
   7   1   0     1958.13     1966.91     33.85 o 
   9   1   0      654.54      635.54     23.00 o 
  11   1   0     1325.83     1289.64     35.91 o 
  13   1   0      157.78      127.49     17.63 o 
  15   1   0      129.66      128.68     19.45 o 
  17   1   0       51.09       63.84     25.21 o 
 -16   2   0        4.33      -12.27     12.27 o 
 -14   2   0       40.56       37.71     15.19 o 
 -12   2   0      539.93      527.23     28.60 o 
 -10   2   0      289.77      276.06     23.69 o 
  -8   2   0      414.97      427.17     15.17 o 
  -6   2   0     3990.72     4082.64    119.78 o 
  -4   2   0      535.98      548.86     14.45 o 
  -2   2   0     2078.87     1917.45     24.34 o 
   0   2   0      206.37      224.22      5.85 o 
   2   2   0     2076.78     1877.26     17.09 o 
   4   2   0      535.79      557.37     12.84 o 
   6   2   0     3994.72     3957.02     44.25 o 
   8   2   0      415.97      427.04     18.01 o 
  10   2   0      289.01      264.29     17.09 o 
  12   2   0      539.92      532.70     25.07 o 
  14   2   0       40.29       64.73     14.82 o 
  16   2   0        4.39        8.12     10.09 o 
 -17   3   0       29.67       32.37     20.56 o 
 -15   3   0      194.73      197.07     23.27 o 
 -13   3   0      563.93      573.29     31.18 o 
 -11   3   0      884.43      852.97     39.30 o 
  -9   3   0       81.06       75.25     14.91 o 
  -7   3   0     1154.28     1224.93     34.57 o 
  -5   3   0      128.24      138.42      9.02 o 
  -3   3   0     1894.96     1861.48     18.29 o 
  -1   3   0      327.39      392.21      6.91 o 
   1   3   0      328.46      401.21      5.56 o 
   3   3   0     1893.47     1823.84     23.40 o 
   5   3   0      128.87      121.05      8.89 o 
   7   3   0     1153.50     1264.42     27.90 o 
   9   3   0       81.00       68.97     10.23 o 
  11   3   0      885.23      836.84     44.92 o 
  13   3   0      564.20      510.76     26.28 o 
  15   3   0      194.78      173.79     21.99 o 
  17   3   0       30.04       53.47     23.80 o 
 -16   4   0      106.21       95.84     20.46 o 
 -14   4   0       76.87       91.51     18.36 o 
 -12   4   0       22.98       18.38     14.23 o 
 -10   4   0     2507.25     2474.65     59.42 o 
  -8   4   0      433.95      391.10     23.31 o 
  -6   4   0      610.64      575.00     15.54 o 
  -4   4   0      498.48      524.11     11.78 o 
  -2   4   0     1405.88     1383.75     20.30 o 
   0   4   0    13347.10    12731.39    181.21 o 
   2   4   0     1406.64     1417.72     21.14 o 
   4   4   0      498.32      499.92     12.57 o 
   6   4   0      611.37      549.88     16.00 o 
   8   4   0      433.84      417.63     18.18 o 
  10   4   0     2511.11     2415.85     46.55 o 
  12   4   0       22.74       22.75      9.08 o 
  14   4   0       76.83       55.13     12.75 o 
  16   4   0      105.96      104.17     19.55 o 
 -17   5   0       45.72       48.12     19.18 o 
 -15   5   0       68.16       95.22     19.15 o 
 -13   5   0       88.61       93.48     20.03 o 
 -11   5   0      445.74      442.82     29.98 o 
  -9   5   0      473.51      458.45     27.25 o 
  -7   5   0     2716.20     2920.95     82.72 o 
  -5   5   0     1301.88     1311.88     26.36 o 
  -3   5   0     1578.50     1600.98     16.31 o 
  -1   5   0     9855.36     9170.70    106.24 o 
   1   5   0     9848.83     9245.13     53.99 o 
   3   5   0     1575.35     1573.41     22.24 o 
   5   5   0     1301.82     1246.83     21.07 o 
   7   5   0     2715.66     2714.66     55.91 o 
   9   5   0      472.35      454.68     20.61 o 
  11   5   0      446.14      418.59     21.89 o 
  13   5   0       88.45       92.14     14.49 o 
  15   5   0       68.69       67.61     14.31 o 
  17   5   0       45.43       61.46     26.66 o 
 -16   6   0       54.76       48.16     17.75 o 
 -14   6   0      136.72      154.24     24.82 o 
 -12   6   0      382.70      373.61     29.64 o 
 -10   6   0     3156.87     3140.58     66.99 o 
  -8   6   0      350.20      341.30     15.04 o 
  -6   6   0     1020.65     1044.51     20.90 o 
  -4   6   0     8464.53     8636.16    123.71 o 
  -2   6   0     2434.30     2428.60     25.07 o 
   0   6   0      899.74      829.23     15.21 o 
   2   6   0     2438.40     2325.90     28.15 o 
   4   6   0     8459.66     8271.01    115.66 o 
   6   6   0     1021.54      997.15     23.95 o 
   8   6   0      350.25      177.81     54.00 o 
  10   6   0     3159.30     2907.20     52.01 o 
  12   6   0      382.03      396.37     23.01 o 
  14   6   0      136.75      169.23     18.78 o 
  16   6   0       54.90       71.53     17.89 o 
 -15   7   0      731.50      792.64     46.90 o 
 -13   7   0      159.78      152.36     23.20 o 
 -11   7   0      103.01       96.40     18.26 o 
  -9   7   0      442.89      434.95     16.96 o 
  -7   7   0     1143.23     1178.10     32.06 o 
  -5   7   0      944.54     1036.26     16.84 o 
  -3   7   0     6265.56     6561.45     75.21 o 
  -1   7   0     1237.02     1380.37     16.79 o 
   1   7   0     1237.93     1401.82     16.82 o 
   3   7   0     6262.32     6326.69     73.33 o 
   5   7   0      944.25      978.63     47.68 o 
   7   7   0     1145.64     1103.41     27.25 o 
   9   7   0      443.18      451.47     23.15 o 
  11   7   0      102.61      102.29     15.07 o 
  13   7   0      159.64      154.71     19.43 o 
  15   7   0      730.32      827.79     40.95 o 
 -16   8   0        5.46        8.25     28.57 o 
 -14   8   0       12.36       -6.13     15.31 o 
 -12   8   0       50.75       45.23     16.54 o 
 -10   8   0      505.37      474.58     29.73 o 
  -8   8   0      249.03      253.77     22.41 o 
  -6   8   0      298.39      314.38     12.04 o 
  -4   8   0     2718.00     2832.16     26.11 o 
  -2   8   0      281.23      290.19      7.84 o 
   0   8   0      846.59      819.33     17.24 o 
   2   8   0      281.23      285.98      9.70 o 
   4   8   0     2720.60     2724.48     46.61 o 
   6   8   0      298.42      273.98     14.26 o 
   8   8   0      248.92      230.54     15.31 o 
  10   8   0      506.86      445.31     24.52 o 
  12   8   0       50.57       51.19     12.88 o 
  14   8   0       12.39       11.14     10.32 o 
  16   8   0        5.37        1.27     12.27 o 
 -15   9   0      275.82      316.10     43.33 o 
 -13   9   0        0.89        5.53     14.37 o 
 -11   9   0      816.98      818.03     38.54 o 
  -9   9   0      113.60      113.02     12.72 o 
  -7   9   0       84.94       85.17     10.84 o 
  -5   9   0     1187.97     1209.57     17.63 o 
  -3   9   0     1660.81     1786.93     21.05 o 
  -1   9   0      973.08     1014.80     15.67 o 
   1   9   0      973.42      958.00     18.00 o 
   3   9   0     1660.28     1725.57     36.26 o 
   5   9   0     1186.53     1177.25     25.57 o 
   7   9   0       85.22       83.29     10.22 o 
   9   9   0      113.39       93.10     11.97 o 
  11   9   0      815.12      816.53     34.10 o 
  13   9   0        0.89        2.92      9.16 o 
  15   9   0      275.74      297.90     27.79 o 
 -14  10   0       24.05        6.66     20.67 o 
 -12  10   0      125.02      137.91     29.13 o 
 -10  10   0      680.75      668.22     34.05 o 
  -8  10   0      838.44      852.36     33.28 o 
  -6  10   0      594.96      618.89     15.42 o 
  -4  10   0     1840.36     1927.04     24.42 o 
  -2  10   0      404.42      404.63     12.24 o 
   0  10   0        5.94       -0.63      4.80 o 
   2  10   0      404.46      379.64     11.65 o 
   4  10   0     1840.80     1813.42     37.36 o 
   6  10   0      594.97      597.41     20.58 o 
   8  10   0      838.42      829.47     30.25 o 
  10  10   0      681.34      605.03     28.71 o 
  12  10   0      124.92      147.83     18.54 o 
  14  10   0       24.06       24.56     12.19 o 
 -15  11   0      219.47      201.34     38.42 o 
 -13  11   0       11.97        8.19     20.17 o 
 -11  11   0      346.92      340.72     37.54 o 
  -9  11   0      450.74      476.60     28.94 o 
  -7  11   0       62.04       75.58     10.44 o 
  -5  11   0       12.29       22.71      4.94 o 
  -3  11   0     2452.27     2519.50     33.79 o 
  -1  11   0      142.60      159.99     10.99 o 
   1  11   0      142.81      154.19     11.49 o 
   3  11   0     2450.74     2442.31     41.91 o 
   5  11   0       12.56       24.68      8.46 o 
   7  11   0       62.08       45.84      9.13 o 
   9  11   0      449.78      460.93     22.09 o 
  11  11   0      347.82      347.05     24.66 o 
  13  11   0       11.97        9.01     10.38 o 
  15  11   0      219.08      210.47     25.20 o 
 -14  12   0      139.52      119.80     33.58 o 
 -12  12   0       28.27       31.13     16.48 o 
 -10  12   0      679.25      716.27     40.33 o 
  -8  12   0       22.69       15.97     11.60 o 
  -6  12   0       11.05       20.71      6.90 o 
  -4  12   0      322.24      347.07     13.50 o 
  -2  12   0     1075.31     1076.95     23.69 o 
   0  12   0      221.04      234.82     13.14 o 
   2  12   0     1077.55      985.65     24.97 o 
   4  12   0      321.33      301.41     17.79 o 
   6  12   0       11.02        4.46      7.93 o 
   8  12   0       22.38       13.27      9.54 o 
  10  12   0      680.93      643.72     27.20 o 
  12  12   0       28.34       34.92     12.53 o 
  14  12   0      139.89      172.25     27.39 o 
 -13  13   0      146.67      127.86     26.42 o 
 -11  13   0      332.02      356.69     32.91 o 
  -9  13   0      355.03      296.42     28.16 o 
  -7  13   0       69.36       61.46     13.26 o 
  -5  13   0      553.68      554.20     22.89 o 
  -3  13   0      382.84      399.37     14.56 o 
  -1  13   0      290.49      317.62     15.09 o 
   1  13   0      291.44      293.15     17.87 o 
   3  13   0      382.86      361.63     17.53 o 
   5  13   0      555.02      538.87     24.30 o 
   7  13   0       69.35       53.42     11.86 o 
   9  13   0      353.98      357.39     24.74 o 
  11  13   0      332.17      328.50     30.09 o 
  13  13   0      146.44      159.51     25.99 o 
 -12  14   0       45.14       50.08     20.63 o 
 -10  14   0      164.95      179.78     26.11 o 
  -8  14   0       17.27        7.60     10.80 o 
  -6  14   0      446.92      434.83     24.94 o 
  -4  14   0      553.95      579.80     27.34 o 
  -2  14   0       51.64       53.89     12.39 o 
   0  14   0      749.96      749.74     26.12 o 
   2  14   0       51.78       51.92      8.23 o 
   4  14   0      553.62      542.08     23.06 o 
   6  14   0      446.96      408.69     22.97 o 
   8  14   0       17.23        4.69      8.52 o 
  10  14   0      164.20      188.15     20.68 o 
  12  14   0       45.21       58.02     17.62 o 
 -13  15   0      103.30      146.01     28.99 o 
 -11  15   0      130.69      165.53     26.87 o 
  -9  15   0       69.91       61.95     18.95 o 
  -7  15   0      163.45      179.73     19.20 o 
  -5  15   0      189.20      218.60     19.54 o 
  -3  15   0      117.57      122.86     15.61 o 
  -1  15   0      116.63      124.68     14.61 o 
   1  15   0      115.99      108.03     11.95 o 
   3  15   0      117.19      110.99     18.56 o 
   5  15   0      189.49      188.06     16.35 o 
   7  15   0      163.18      171.67     19.79 o 
   9  15   0       70.05       68.68     14.81 o 
  11  15   0      131.47      130.35     22.56 o 
  13  15   0      103.59       86.77     31.63 o 
 -12  16   0       45.51       32.15     21.54 o 
 -10  16   0       43.09       24.10     17.38 o 
  -8  16   0      325.05      336.10     31.21 o 
  -6  16   0       13.57       -0.05     10.67 o 
  -4  16   0       84.39       68.16     13.97 o 
  -2  16   0      268.62      243.51     19.26 o 
   0  16   0     1491.20     1524.28     38.01 o 
   2  16   0      268.78      278.26     25.93 o 
   4  16   0       84.15       74.61     17.98 o 
   6  16   0       13.48       20.18     13.98 o 
   8  16   0      324.12      309.73     40.81 o 
  10  16   0       43.28       36.29     16.36 o 
  12  16   0       45.34       90.05     27.93 o 
 -11  17   0      108.90      128.27     27.20 o 
  -9  17   0       27.36       -1.78     15.75 o 
  -7  17   0       22.50       15.97     12.90 o 
  -5  17   0      324.68      326.58     35.82 o 
  -3  17   0       61.89       51.83     13.41 o 
  -1  17   0     1121.18     1079.67     46.13 o 
   1  17   0     1121.18     1074.86     46.47 o 
   3  17   0       61.71       53.21     16.59 o 
   5  17   0      324.40      316.55     29.87 o 
   7  17   0       22.33       22.46     14.87 o 
   9  17   0       27.23       33.83     16.52 o 
  11  17   0      109.57      100.46     29.58 o 
 -10  18   0       32.73       14.75     19.18 o 
  -8  18   0        7.67        2.74     15.81 o 
  -6  18   0      296.61      313.10     25.30 o 
  -4  18   0      202.48      190.51     20.20 o 
  -2  18   0       84.49       77.10     18.56 o 
   0  18   0     1277.25     1229.85     51.20 o 
   2  18   0       83.89       89.45     19.79 o 
   4  18   0      202.05      214.17     26.63 o 
   6  18   0      297.51      276.94     30.31 o 
   8  18   0        7.75       12.80     14.47 o 
  10  18   0       32.56       33.45     34.84 o 
  -9  19   0      245.52      208.60     30.10 o 
  -7  19   0      601.81      611.77     40.74 o 
  -5  19   0      356.16      374.99     32.40 o 
  -3  19   0       41.91       44.97     17.74 o 
  -1  19   0      609.79      679.97     40.84 o 
   1  19   0      610.38      642.22     40.34 o 
   3  19   0       41.65       55.38     18.19 o 
   5  19   0      355.76      374.45     34.30 o 
   7  19   0      602.68      638.13     43.98 o 
   9  19   0      244.90      226.95     31.29 o 
  -8  20   0      630.17      621.72     54.42 o 
  -6  20   0      112.90      137.67     24.51 o 
  -4  20   0       78.91       75.89     29.85 o 
  -2  20   0       13.29        7.11     14.75 o 
   0  20   0        0.39       -3.00     13.51 o 
   2  20   0       13.43        5.59     14.73 o 
   4  20   0       78.77       78.50     20.88 o 
   6  20   0      112.83      100.32     23.64 o 
   8  20   0      630.79      692.45     47.85 o 
  -7  21   0        3.02      -19.06     19.06 o 
  -5  21   0       70.75       66.20     21.52 o 
  -3  21   0      157.12      130.36     24.52 o 
  -1  21   0      112.18      114.01     23.53 o 
   1  21   0      112.10      127.62     24.52 o 
   3  21   0      157.61      150.93     26.41 o 
   5  21   0       70.75       61.38     20.80 o 
   7  21   0        3.08       13.31     17.32 o 
  -4  22   0       36.35       32.14     18.68 o 
  -2  22   0       36.13       61.00     20.62 o 
   0  22   0       38.84       22.03     17.44 o 
   2  22   0       35.94       49.65     19.89 o 
   4  22   0       36.37       53.95     21.64 o 
  -1  23   0      173.06      220.06     31.46 o 
   1  23   0      172.72      165.91     29.41 o 
 -17   1   1      151.50      149.22     23.06 o 
 -15   1   1      439.61      374.70     28.18 o 
 -13   1   1     1725.30     1490.97     45.19 o 
 -11   1   1      451.79      455.41     29.10 o 
  -9   1   1      647.51      584.43     27.85 o 
  -7   1   1     1275.92     1308.51     42.00 o 
  -5   1   1     1603.73     1470.86     21.21 o 
  -3   1   1      947.06      932.90     16.22 o 
  -1   1   1     5275.31     5400.11     44.01 o 
   1   1   1     1701.01     1432.75     16.63 o 
   3   1   1     2510.10     2273.68     25.21 o 
   5   1   1     2699.60     2665.61     36.34 o 
   7   1   1     1536.43     1579.74     32.82 o 
   9   1   1      328.97      311.95     20.26 o 
  11   1   1       96.18      114.69     15.91 o 
  13   1   1      146.68      114.25     17.70 o 
  15   1   1       93.15      111.57     19.81 o 
 -18   2   1      108.85       98.70     22.95 o 
 -16   2   1       19.65        6.63     13.10 o 
 -14   2   1      124.21      156.50     19.49 o 
 -12   2   1     2466.63     2435.79     96.10 o 
 -10   2   1      234.82      212.35     20.40 o 
  -8   2   1       24.69       10.21      8.34 o 
  -6   2   1    12102.55    12613.73    113.81 o 
  -4   2   1     6862.50     6335.15    133.81 o 
  -2   2   1    12452.44    11443.82    104.48 o 
   0   2   1      558.57      705.53     16.19 o 
   2   2   1     2257.91     2231.53     51.56 o 
   4   2   1     1154.19     1076.51     21.65 o 
   6   2   1     2165.98     2189.78     35.96 o 
   8   2   1      485.77      459.74     19.83 o 
  10   2   1      220.68      233.93     19.62 o 
  12   2   1      235.15      226.31     21.24 o 
  14   2   1      122.74      154.12     20.95 o 
  16   2   1      127.63      158.49     34.72 o 
 -17   3   1        0.27        8.00     14.25 o 
 -15   3   1        0.11       -4.22     11.26 o 
 -13   3   1     1771.91     1641.31     54.29 o 
 -11   3   1     1089.68     1042.25     57.60 o 
  -9   3   1       71.09       60.87     12.60 o 
  -7   3   1       47.00       46.25     11.36 o 
  -5   3   1     7221.08     7150.36    128.41 o 
  -3   3   1    11149.92    10271.63     84.48 o 
  -1   3   1    11930.42    11599.76    128.70 o 
   1   3   1    12434.51    11573.96    241.07 o 
   3   3   1     1054.14      917.58     18.62 o 
   5   3   1      423.72      473.47     16.47 o 
   7   3   1      139.10      148.26     12.13 o 
   9   3   1      141.91      148.49     13.88 o 
  11   3   1      298.46      278.40     19.56 o 
  13   3   1      179.65      181.11     21.18 o 
  15   3   1       88.39       80.71     17.32 o 
 -16   4   1      173.98      194.03     23.91 o 
 -14   4   1      120.91      133.07     22.19 o 
 -12   4   1      533.72      485.56     37.62 o 
 -10   4   1       87.73       93.62     15.55 o 
  -8   4   1      626.44      633.11     33.31 o 
  -6   4   1       40.32       46.07      7.02 o 
  -4   4   1      280.36      285.51      9.44 o 
  -2   4   1    10187.09    10017.25    133.94 o 
   0   4   1    36567.06    32611.94   1029.60 o 
   2   4   1      984.28      909.24     19.30 o 
   4   4   1      616.08      674.43     18.07 o 
   6   4   1     2172.77     2280.07     37.31 o 
   8   4   1      119.06      122.45     12.34 o 
  10   4   1     1075.85     1021.53     32.60 o 
  12   4   1      335.47      316.94     22.02 o 
  14   4   1      222.30      211.83     23.78 o 
  16   4   1      484.85      556.64     54.54 o 
 -17   5   1       99.05      143.76     23.91 o 
 -15   5   1      290.51      272.63     29.08 o 
 -13   5   1       98.99      102.02     19.23 o 
 -11   5   1      128.90      136.30     19.43 o 
  -9   5   1     1211.01     1056.17     61.89 o 
  -7   5   1      437.59      423.02     18.13 o 
  -5   5   1      217.01      204.25     10.25 o 
  -3   5   1     9001.28     8989.92     67.38 o 
  -1   5   1     2779.94     2764.04     23.92 o 
   1   5   1     1096.72     1175.75     27.82 o 
   3   5   1     1003.42      923.99     50.09 o 
   5   5   1       88.54       78.72      8.59 o 
   7   5   1      735.73      688.61     23.04 o 
   9   5   1     1112.55     1079.29     31.91 o 
  11   5   1      307.71      302.54     20.70 o 
  13   5   1       95.83       84.56     14.95 o 
  15   5   1      244.77      288.70     28.25 o 
 -16   6   1      385.29      440.03     37.43 o 
 -14   6   1       20.20       21.88     15.39 o 
 -12   6   1      105.21       94.75     18.09 o 
 -10   6   1     1456.75     1340.86     55.42 o 
  -8   6   1      251.68      251.86     24.27 o 
  -6   6   1     1471.38     1516.29     25.20 o 
  -4   6   1      857.29      871.99     12.99 o 
  -2   6   1     1956.83     1899.74     19.68 o 
   0   6   1      548.76      577.95     13.68 o 
   2   6   1      333.48      303.95     11.43 o 
   4   6   1     1520.71     1527.97     50.81 o 
   6   6   1     1332.28     1261.64     32.07 o 
   8   6   1     2468.24     2302.03     47.88 o 
  10   6   1     1734.67     1665.71     45.30 o 
  12   6   1      310.33      303.43     22.06 o 
  14   6   1       86.59      104.34     16.88 o 
 -17   7   1       30.30       54.21     28.49 o 
 -15   7   1      120.28      111.64     22.75 o 
 -13   7   1      103.00       92.32     19.33 o 
 -11   7   1      123.97      129.77     18.52 o 
  -9   7   1      176.45      102.99     39.04 o 
  -7   7   1       63.16       70.40      9.77 o 
  -5   7   1     3118.13     3283.20     27.44 o 
  -3   7   1     1285.76     1353.75     18.79 o 
  -1   7   1     6031.23     5968.58     41.43 o 
   1   7   1      679.76      712.54     16.64 o 
   3   7   1      608.68      651.60     17.40 o 
   5   7   1      288.80      265.10     17.99 o 
   7   7   1       40.13       45.05      9.92 o 
   9   7   1      879.06      839.50     32.26 o 
  11   7   1      186.87      174.75     17.32 o 
  13   7   1      500.46      480.87     27.78 o 
  15   7   1      219.33      237.63     30.07 o 
 -16   8   1      471.20      499.49     68.30 o 
 -14   8   1      214.28      227.38     26.59 o 
 -12   8   1      165.65      132.64     19.52 o 
 -10   8   1     7009.19     6787.22    238.23 o 
  -8   8   1      140.25      160.99     16.07 o 
  -6   8   1      518.61      585.47     12.64 o 
  -4   8   1       32.14       31.97      5.74 o 
  -2   8   1     3944.83     3929.49     37.32 o 
   0   8   1      340.94      260.84     66.55 o 
   2   8   1     1349.91     1455.34     46.80 o 
   4   8   1     1172.45     1070.97     31.32 o 
   6   8   1      462.06      446.93     24.76 o 
   8   8   1      870.12      772.83     29.69 o 
  10   8   1      671.79      631.37     29.85 o 
  12   8   1      196.02      215.75     21.87 o 
  14   8   1        4.20        9.33     13.75 o 
 -15   9   1      238.47      293.47     39.60 o 
 -13   9   1       22.46        2.14     16.83 o 
 -11   9   1     1160.35     1107.75     77.01 o 
  -9   9   1     3698.65     3695.27     77.31 o 
  -7   9   1     1287.19     1350.17     20.12 o 
  -5   9   1      534.59      521.89     15.79 o 
  -3   9   1     2232.24     2341.92     24.71 o 
  -1   9   1      334.17      347.61     12.19 o 
   1   9   1     3108.85     3157.37     47.89 o 
   3   9   1     3091.76     3041.70     85.38 o 
   5   9   1      708.60      654.72     24.82 o 
   7   9   1      224.69      182.13     18.94 o 
   9   9   1     2936.18     2751.69     68.92 o 
  11   9   1      290.20      302.50     31.39 o 
  13   9   1      102.26      102.61     22.20 o 
  15   9   1      158.12      168.62     36.02 o 
 -16  10   1      338.72      385.15     46.46 o 
 -14  10   1      274.98      309.58     51.95 o 
 -12  10   1       28.61       13.50     13.17 o 
 -10  10   1     1047.52     1018.30     32.83 o 
  -8  10   1      190.00      202.87     13.22 o 
  -6  10   1      663.20      716.96     21.45 o 
  -4  10   1     2027.60     2195.91     31.82 o 
  -2  10   1      746.93      803.63     19.05 o 
   0  10   1      889.51      877.81     22.10 o 
   2  10   1      170.76      169.64     12.23 o 
   4  10   1      769.21      766.46     25.84 o 
   6  10   1       19.11        7.48      7.93 o 
   8  10   1      155.82      148.60     18.86 o 
  10  10   1     1703.50     1609.76     67.04 o 
  12  10   1      389.35      407.71     34.33 o 
  14  10   1       71.38       74.53     21.34 o 
 -15  11   1      278.83      192.66     49.82 o 
 -13  11   1       40.46       10.89     33.31 o 
 -11  11   1      420.58      338.67     29.02 o 
  -9  11   1      536.79      588.09     33.71 o 
  -7  11   1      194.55      210.79     14.44 o 
  -5  11   1      515.26      512.55     16.15 o 
  -3  11   1      462.82      508.34     17.62 o 
  -1  11   1      792.28      756.68     20.05 o 
   1  11   1     1797.78     1837.07     42.52 o 
   3  11   1     1310.94     1329.29     31.48 o 
   5  11   1      457.09      508.97     23.59 o 
   7  11   1      459.74      435.25     27.39 o 
   9  11   1      884.41      883.51     45.10 o 
  11  11   1       39.26       33.14     14.62 o 
  13  11   1        3.15       -1.59     12.81 o 
 -14  12   1       29.85       15.18     15.02 o 
 -12  12   1       69.05       82.52     20.10 o 
 -10  12   1      279.15      269.88     26.25 o 
  -8  12   1      415.49      423.03     23.15 o 
  -6  12   1       12.35        1.06      7.43 o 
  -4  12   1      142.01      137.17     12.07 o 
  -2  12   1     1025.64     1099.72     30.48 o 
   0  12   1      292.59      286.95     14.01 o 
   2  12   1       23.18       13.31      7.35 o 
   4  12   1      717.24      735.10     35.12 o 
   6  12   1      138.58      149.54     15.98 o 
   8  12   1       17.26       14.38     10.48 o 
  10  12   1      292.20      311.65     28.65 o 
  12  12   1      251.69      283.48     30.88 o 
  14  12   1        9.06        3.01     14.46 o 
 -15  13   1      244.36      290.83     44.06 o 
 -13  13   1       12.42       -0.45     15.38 o 
 -11  13   1      107.72      100.53     21.41 o 
  -9  13   1      183.69      180.97     22.35 o 
  -7  13   1       41.99       44.61     12.29 o 
  -5  13   1      474.08      522.77     21.44 o 
  -3  13   1      152.61      152.22     11.77 o 
  -1  13   1      158.90      145.69     27.27 o 
   1  13   1     1782.15     1771.90     47.02 o 
   3  13   1      606.88      589.49     22.99 o 
   5  13   1      706.47      674.98     37.56 o 
   7  13   1      128.16      118.18     17.71 o 
   9  13   1      263.70      244.44     25.22 o 
  11  13   1       55.54       63.38     18.17 o 
  13  13   1      328.50      313.09     34.01 o 
 -14  14   1      168.06      196.85     39.33 o 
 -12  14   1       72.19       63.82     20.08 o 
 -10  14   1       48.22       37.85     16.54 o 
  -8  14   1      134.63      140.08     16.73 o 
  -6  14   1        2.20       -1.01      9.77 o 
  -4  14   1      907.65      922.82     32.18 o 
  -2  14   1      824.54      824.66     34.15 o 
   0  14   1      543.38      576.66     24.39 o 
   2  14   1     1041.52     1004.71     29.80 o 
   4  14   1      121.57      135.12     19.83 o 
   6  14   1      157.73      148.29     21.03 o 
   8  14   1      134.83      133.25     23.34 o 
  10  14   1      478.94      463.02     34.68 o 
  12  14   1        1.57       -7.06     12.33 o 
 -13  15   1      211.83      252.38     41.60 o 
 -11  15   1       10.43      -12.27     13.05 o 
  -9  15   1      277.73      299.65     28.74 o 
  -7  15   1      243.80      257.03     20.83 o 
  -5  15   1       49.84       50.77     12.28 o 
  -3  15   1      441.43      447.90     23.99 o 
  -1  15   1     1131.87     1079.88     96.61 o 
   1  15   1       26.34       28.07      9.21 o 
   3  15   1      165.62      202.04     22.73 o 
   5  15   1      586.72      540.18     34.48 o 
   7  15   1      193.00      232.76     32.46 o 
   9  15   1      326.15      343.36     40.03 o 
  11  15   1      148.11      161.19     33.88 o 
 -12  16   1       15.28        5.71     20.64 o 
 -10  16   1      529.13      505.80     37.31 o 
  -8  16   1       33.97       32.58     12.60 o 
  -6  16   1      436.86      440.05     26.23 o 
  -4  16   1      469.13      465.41     28.44 o 
  -2  16   1      432.53      339.69     76.62 o 
   0  16   1      291.00      283.20     27.57 o 
   2  16   1      141.92      132.38     20.35 o 
   4  16   1      153.69      152.51     22.17 o 
   6  16   1       45.56       69.20     18.99 o 
   8  16   1      317.01      331.69     39.46 o 
  10  16   1      103.85      118.71     30.58 o 
 -11  17   1      110.48      110.08     30.25 o 
  -9  17   1       19.53        6.63     14.70 o 
  -7  17   1      134.10      144.59     18.64 o 
  -5  17   1      157.73      159.89     18.24 o 
  -3  17   1      355.99      385.99     23.74 o 
  -1  17   1      121.89      122.33     16.54 o 
   1  17   1       24.34       13.50     12.86 o 
   3  17   1       29.30       40.05     15.35 o 
   5  17   1       29.93       29.17     15.11 o 
   7  17   1      157.11      174.99     34.08 o 
   9  17   1      224.15      261.35     57.76 o 
 -10  18   1       65.52       67.45     26.92 o 
  -8  18   1       60.45       55.08     19.07 o 
  -6  18   1      694.07      743.67     34.21 o 
  -4  18   1       27.68       25.74     12.13 o 
  -2  18   1      880.32      506.35    312.78 o 
   0  18   1      299.67      298.21     28.31 o 
   2  18   1      655.39      687.24     65.71 o 
   4  18   1      245.39      274.48     29.27 o 
   6  18   1       49.58       38.83     17.09 o 
   8  18   1      165.18      182.80     35.76 o 
  10  18   1      149.39      127.73     33.03 o 
  -9  19   1      176.02      125.55     40.19 o 
  -7  19   1       66.96       63.10     16.12 o 
  -5  19   1       61.87       66.89     17.98 o 
  -3  19   1       47.08       35.62     16.04 o 
  -1  19   1       36.35       39.95     15.89 o 
   1  19   1      126.25      106.66     21.50 o 
   3  19   1        9.62       14.37     13.63 o 
   5  19   1       18.44        0.93     12.81 o 
   7  19   1       16.08       12.31     17.73 o 
   9  19   1      201.89      136.49     33.78 o 
  -8  20   1       26.16       10.09     29.95 o 
  -6  20   1       50.46       51.73     18.72 o 
  -4  20   1       39.27       47.30     17.82 o 
  -2  20   1      194.37       98.62     67.09 o 
   0  20   1      821.59      886.60     46.60 o 
   2  20   1       25.48       17.99     15.91 o 
   4  20   1        9.19       -0.42     13.35 o 
   6  20   1       69.73       55.04     37.59 o 
  -7  21   1       26.12        7.33     27.81 o 
  -5  21   1      390.61      406.50     35.74 o 
  -3  21   1      215.47      218.32     29.51 o 
  -1  21   1      229.31      247.30     29.53 o 
   1  21   1      266.14      259.93     30.80 o 
   3  21   1       31.96       27.05     17.37 o 
   5  21   1      161.74      142.58     32.40 o 
  -6  22   1       96.15      131.38     31.83 o 
  -4  22   1      557.78      584.55     82.52 o 
  -2  22   1      285.26      183.39     79.16 o 
   0  22   1        7.00       13.18     15.87 o 
   2  22   1        7.53       -3.93     13.53 o 
   4  22   1      173.27      160.26     27.98 o 
  -1  23   1      433.79      340.23     35.49 o 
   1  23   1      322.58      425.56     39.38 o 
 -18   0   2      219.94      247.89     38.87 o 
 -16   0   2      404.29      379.35     53.64 o 
 -14   0   2      127.07      105.16     24.45 o 
 -12   0   2      241.58      203.84     39.73 o 
 -10   0   2     1353.89     1374.65     73.04 o 
  -8   0   2     2892.31     3103.82     92.60 o 
  -6   0   2     2111.06     1862.95    218.50 o 
  -4   0   2      507.10      531.36     13.67 o 
  -2   0   2     2996.88     2984.51     43.45 o 
   0   0   2    16961.75    14816.51    117.97 o 
   2   0   2     1486.73     1377.10     48.29 o 
   4   0   2     3761.04     4038.70    100.24 o 
   6   0   2     1295.23     1217.20     56.08 o 
   8   0   2      706.92      673.43     53.48 o 
  10   0   2      801.41      771.66     66.93 o 
  12   0   2      508.65      429.50     41.27 o 
  14   0   2      185.20      169.31     47.37 o 
 -17   1   2      221.28      217.53     24.95 o 
 -15   1   2      294.49      252.57     23.19 o 
 -13   1   2      104.15      117.73     18.90 o 
 -11   1   2      230.84      249.77     21.63 o 
  -9   1   2       42.22       39.27     14.91 o 
  -7   1   2     2393.60     2342.43     53.15 o 
  -5   1   2     1961.73     1861.15     20.17 o 
  -3   1   2      699.21      746.27      8.93 o 
  -1   1   2    18219.24    16964.34    201.35 o 
   1   1   2     1062.21      988.54     19.55 o 
   3   1   2     1399.51     1422.02     39.11 o 
   5   1   2     2630.26     2879.08     75.18 o 
   7   1   2      115.60      115.26     13.36 o 
   9   1   2      146.53      157.44     16.80 o 
  11   1   2      407.55      370.21     26.01 o 
  13   1   2       38.17       35.88     14.74 o 
  15   1   2       55.07       61.89     24.85 o 
 -18   2   2      137.66      144.40     23.39 o 
 -16   2   2      199.23      204.32     22.94 o 
 -14   2   2      202.81      207.30     23.57 o 
 -12   2   2      702.44      668.42     33.52 o 
 -10   2   2      627.48      638.09     38.69 o 
  -8   2   2     1193.16     1175.26     32.24 o 
  -6   2   2     7875.18     8010.99     56.68 o 
  -4   2   2     2745.09     2858.47     32.89 o 
  -2   2   2     9424.46     8707.80     87.47 o 
   0   2   2     6296.81     5849.09     95.19 o 
   2   2   2      967.90      947.23     25.11 o 
   4   2   2     2869.74     2890.49    110.79 o 
   6   2   2      266.72      266.34     19.29 o 
   8   2   2      102.95      100.16     13.63 o 
  10   2   2     1370.88     1312.63     61.80 o 
  12   2   2      167.28      175.68     24.51 o 
  14   2   2      113.44      145.47     25.43 o 
 -17   3   2      122.34      137.05     21.98 o 
 -15   3   2      432.10      428.90     38.28 o 
 -13   3   2      746.80      679.34     35.57 o 
 -11   3   2      499.82      500.12     37.36 o 
  -9   3   2     1774.93     1775.38     41.79 o 
  -7   3   2      354.93      376.67     17.98 o 
  -5   3   2     1635.12     1802.85     19.68 o 
  -3   3   2      722.05      766.59     13.02 o 
  -1   3   2    30685.59    28455.61    282.18 o 
   1   3   2     2148.17     1444.50    506.66 o 
   3   3   2      675.71      730.76     24.35 o 
   5   3   2     2876.68     2825.53     53.99 o 
   7   3   2      494.98      512.39     23.77 o 
   9   3   2     1627.06     1536.95     75.99 o 
  11   3   2      348.35      290.56     27.86 o 
  13   3   2      298.20      287.23     30.86 o 
  15   3   2       48.22       50.90     23.88 o 
 -18   4   2      213.11      240.40     27.53 o 
 -16   4   2       10.03       -7.21     13.57 o 
 -14   4   2      484.75      463.26     31.71 o 
 -12   4   2      320.38      321.51     32.11 o 
 -10   4   2     1190.33     1112.27     36.44 o 
  -8   4   2     1677.33     1777.40     38.03 o 
  -6   4   2     2316.30     2445.32     39.04 o 
  -4   4   2      421.10      432.98      7.88 o 
  -2   4   2     9537.96     9739.46    157.54 o 
   0   4   2    14745.13    14741.74    335.08 o 
   2   4   2     5342.90     5267.93    143.89 o 
   4   4   2     1811.93     1863.63     62.60 o 
   6   4   2     2922.33     2725.17     65.46 o 
   8   4   2      152.46      157.05     16.46 o 
  10   4   2      335.53      280.69     26.19 o 
  12   4   2      112.67      102.85     20.32 o 
  14   4   2      270.82      339.13     34.40 o 
 -17   5   2      185.63      187.69     27.87 o 
 -15   5   2      662.96      650.21     42.17 o 
 -13   5   2      350.48      267.05     50.36 o 
 -11   5   2     1110.94     1095.24     38.41 o 
  -9   5   2      816.86      799.40     29.02 o 
  -7   5   2     1089.01     1071.70     24.48 o 
  -5   5   2     1755.72     1870.37     19.46 o 
  -3   5   2     2041.98     2061.72     34.31 o 
  -1   5   2     1212.62     1226.38     26.35 o 
   1   5   2     3115.35     2622.01    224.21 o 
   3   5   2     1490.78     1539.77     40.29 o 
   5   5   2     1682.28     1583.25     42.46 o 
   7   5   2     1479.04     1405.60     49.27 o 
   9   5   2      993.02      960.49     36.22 o 
  11   5   2      313.47      281.67     27.82 o 
  13   5   2       46.49       43.74     16.30 o 
  15   5   2       86.32      100.20     30.77 o 
 -18   6   2      165.18      213.19     39.74 o 
 -16   6   2       17.03       25.70     16.46 o 
 -14   6   2      821.69      742.06     59.21 o 
 -12   6   2      146.16      109.46     17.36 o 
 -10   6   2      184.84      183.35     17.69 o 
  -8   6   2       41.31       52.70     10.18 o 
  -6   6   2      593.89      636.26     16.35 o 
  -4   6   2     3387.32     3440.67     37.69 o 
  -2   6   2      780.39      804.63     22.06 o 
   0   6   2     2931.44     2801.69     71.34 o 
   2   6   2      160.18      126.53     12.04 o 
   4   6   2      137.82      184.32     19.99 o 
   6   6   2     1340.64     1369.69     50.44 o 
   8   6   2      689.71      605.29     28.09 o 
  10   6   2      211.99      197.06     20.28 o 
  12   6   2       49.70       60.96     17.07 o 
  14   6   2      302.59      267.49     40.18 o 
 -17   7   2      113.14       44.24     65.55 o 
 -15   7   2      206.85      205.82     25.27 o 
 -13   7   2       90.77       91.73     17.46 o 
 -11   7   2     1698.19     1661.95     46.10 o 
  -9   7   2       20.92       26.49     10.04 o 
  -7   7   2       56.79       52.50      7.30 o 
  -5   7   2     2536.74     2798.27     30.76 o 
  -3   7   2     3136.27     3292.90     46.27 o 
  -1   7   2     3218.70     3256.00     75.70 o 
   1   7   2      894.78      898.31     29.13 o 
   3   7   2     2790.82     2794.52     79.95 o 
   5   7   2     1226.11     1219.72     48.41 o 
   7   7   2     1074.67      974.65     39.05 o 
   9   7   2     1335.34     1234.80     41.51 o 
  11   7   2       16.33       13.51     10.49 o 
  13   7   2       11.74        9.35     19.17 o 
 -16   8   2       58.25       40.06     23.56 o 
 -14   8   2      684.02      702.29     37.60 o 
 -12   8   2      169.64      147.46     18.97 o 
 -10   8   2       16.85       22.53     11.18 o 
  -8   8   2      151.31      156.57     12.35 o 
  -6   8   2       15.00       21.72      4.70 o 
  -4   8   2      332.13      314.40     12.32 o 
  -2   8   2     3373.43     3573.36     66.59 o 
   0   8   2     1557.22     1632.30     54.17 o 
   2   8   2      523.11      514.72     32.00 o 
   4   8   2      337.43      365.39     27.87 o 
   6   8   2      275.78      280.04     28.09 o 
   8   8   2      640.25      597.62     33.45 o 
  10   8   2       72.03       64.21     16.35 o 
  12   8   2       36.31       17.89     13.12 o 
  14   8   2       25.28       19.86     27.81 o 
 -17   9   2      137.19      101.77     47.06 o 
 -15   9   2      116.17       88.39     26.07 o 
 -13   9   2      338.47      304.71     33.84 o 
 -11   9   2      327.65      351.60     23.73 o 
  -9   9   2      162.32      179.02     14.28 o 
  -7   9   2       79.73       72.69     10.71 o 
  -5   9   2     1298.18     1365.89     25.44 o 
  -3   9   2     1309.91     1329.17     27.16 o 
  -1   9   2      433.71      451.53     20.27 o 
   1   9   2     1422.20     1327.00     49.35 o 
   3   9   2     1569.23     1500.42     72.36 o 
   5   9   2      173.30      184.03     23.45 o 
   7   9   2      415.23      404.16     34.98 o 
   9   9   2       65.29       56.24     19.14 o 
  11   9   2       85.35      100.41     25.91 o 
  13   9   2       39.35       38.11     22.01 o 
 -16  10   2      343.45      369.79     67.24 o 
 -14  10   2      240.37      211.52     34.99 o 
 -12  10   2      463.31      454.64     31.76 o 
 -10  10   2       20.53       17.12      9.02 o 
  -8  10   2      199.05      201.54     11.15 o 
  -6  10   2      408.77      439.59     19.35 o 
  -4  10   2     1098.67     1237.51     28.48 o 
  -2  10   2       70.71       93.78     12.02 o 
   0  10   2      738.57      741.64     38.52 o 
   2  10   2      822.32      811.11     29.28 o 
   4  10   2       65.57       78.52     17.49 o 
   6  10   2       98.15      103.85     21.05 o 
   8  10   2      567.62      500.96     40.61 o 
  10  10   2      207.81      205.79     38.20 o 
  12  10   2       21.06        6.41     17.37 o 
 -15  11   2       77.99       43.75     31.48 o 
 -13  11   2      200.47      180.84     36.50 o 
 -11  11   2      103.60       94.57     18.58 o 
  -9  11   2       59.86       44.11     13.67 o 
  -7  11   2      207.22      191.83     15.31 o 
  -5  11   2     1136.48     1184.57     24.18 o 
  -3  11   2     2218.76     2220.19     37.43 o 
  -1  11   2      111.64      126.40     13.64 o 
   1  11   2      838.62      724.86     37.69 o 
   3  11   2      162.93      163.75     16.34 o 
   5  11   2      477.69      434.97     34.68 o 
   7  11   2     1666.68     1542.23     72.74 o 
   9  11   2      372.09      365.32     38.57 o 
  11  11   2       11.02       30.13     18.26 o 
  13  11   2       29.21        2.74     17.75 o 
 -16  12   2       83.85      104.88     33.36 o 
 -14  12   2        3.17      -11.60     22.92 o 
 -12  12   2      420.82      385.04     30.90 o 
 -10  12   2     3038.59     3022.52     76.64 o 
  -8  12   2      191.46      174.11     19.59 o 
  -6  12   2      203.50      219.45     15.88 o 
  -4  12   2      217.41      209.24     14.71 o 
  -2  12   2     1604.23     1586.47     41.00 o 
   0  12   2     1266.95     1273.61     37.11 o 
   2  12   2      632.54      646.34     28.02 o 
   4  12   2      915.12      914.40     47.54 o 
   6  12   2     1032.96      955.55     52.08 o 
   8  12   2      595.96      544.11     44.06 o 
  10  12   2      325.23      344.55     41.00 o 
  12  12   2        6.51       19.85     19.58 o 
 -15  13   2       60.99       56.63     25.96 o 
 -13  13   2      321.81      340.38     41.81 o 
 -11  13   2       24.14        3.53     15.88 o 
  -9  13   2      307.47      314.50     26.22 o 
  -7  13   2       16.62       22.38     12.02 o 
  -5  13   2      261.15      300.96     18.77 o 
  -3  13   2      644.02      641.40     25.55 o 
  -1  13   2     1564.94     1597.85     52.26 o 
   1  13   2      231.27      155.33     53.94 o 
   3  13   2       17.51        7.22      8.31 o 
   5  13   2       23.38       31.59     20.17 o 
   7  13   2      136.90      137.75     26.12 o 
   9  13   2      131.48      111.82     26.90 o 
  11  13   2       39.21       43.21     26.59 o 
 -14  14   2      110.86       89.62     29.93 o 
 -12  14   2       12.69       14.30     18.89 o 
 -10  14   2       59.92       37.21     15.78 o 
  -8  14   2       29.37       24.63     13.21 o 
  -6  14   2      452.54      440.47     29.55 o 
  -4  14   2      132.53      141.63     17.30 o 
  -2  14   2     1091.21     1122.81     37.70 o 
   0  14   2      480.30      468.37     25.64 o 
   2  14   2       95.53       95.52     14.26 o 
   4  14   2       48.85       41.11     17.07 o 
   6  14   2      172.71      144.10     39.27 o 
   8  14   2      144.18      114.80     26.27 o 
  10  14   2      409.48      399.74     44.73 o 
 -13  15   2       19.90       13.48     28.27 o 
 -11  15   2      439.39      447.10     45.40 o 
  -9  15   2      283.17      253.91     25.56 o 
  -7  15   2       39.40       50.72     17.00 o 
  -5  15   2      354.64      368.61     25.75 o 
  -3  15   2       34.30       35.38     10.64 o 
  -1  15   2      669.06      651.19     27.29 o 
   1  15   2     1099.32      660.40    325.17 o 
   3  15   2      468.28      415.19     25.28 o 
   5  15   2     1020.32      913.36     53.94 o 
   7  15   2       39.75       31.15     19.17 o 
   9  15   2      522.95      474.91     52.57 o 
  11  15   2      140.03      134.74     33.02 o 
 -12  16   2       45.06       14.40     20.95 o 
 -10  16   2      176.21      146.90     30.15 o 
  -8  16   2      288.17      283.83     26.45 o 
  -6  16   2      215.74      185.37     21.10 o 
  -4  16   2      838.94      876.79     37.37 o 
  -2  16   2      480.04      488.61     25.09 o 
   0  16   2      427.61      419.35     25.68 o 
   2  16   2       19.89       16.09     15.26 o 
   4  16   2      692.28      698.26     47.92 o 
   6  16   2      342.54      356.48     39.11 o 
   8  16   2      275.99      273.09     38.22 o 
  10  16   2       27.04       42.46     23.33 o 
 -11  17   2      236.70      225.28     37.57 o 
  -9  17   2      162.87      156.13     30.79 o 
  -7  17   2      405.06      414.07     30.37 o 
  -5  17   2       27.78        6.76     11.62 o 
  -3  17   2      637.54      695.07     34.18 o 
  -1  17   2      853.69      865.85     36.58 o 
   1  17   2      259.46       61.62    104.21 o 
   3  17   2       89.94       91.28     22.78 o 
   5  17   2      164.01      169.09     53.18 o 
   7  17   2      143.87      164.07     31.44 o 
   9  17   2      118.28      135.61     32.24 o 
 -12  18   2      124.32      162.85     36.85 o 
 -10  18   2       11.60       -1.75     18.78 o 
  -8  18   2      263.49      273.80     36.51 o 
  -6  18   2       42.43       41.75     15.47 o 
  -4  18   2      472.24      522.96     41.43 o 
  -2  18   2      248.51      271.60     50.12 o 
   0  18   2      829.77      809.27     50.60 o 
   2  18   2      224.35      203.69     30.32 o 
   4  18   2       28.04       13.10     16.96 o 
   6  18   2      380.25      442.65     45.16 o 
   8  18   2       24.12       11.31     18.47 o 
 -11  19   2        7.58       11.89     26.74 o 
  -9  19   2      174.49      198.32     34.86 o 
  -7  19   2      294.04      274.78     36.46 o 
  -5  19   2      568.07      617.66     46.10 o 
  -3  19   2      217.59      208.81     30.14 o 
  -1  19   2      479.83      479.21     41.49 o 
   1  19   2      158.49       43.52     75.95 o 
   3  19   2        0.24       -1.49     13.88 o 
   5  19   2        4.43      -13.07     14.40 o 
   7  19   2      281.40      292.71     85.88 o 
  -8  20   2       99.22       80.97     27.41 o 
  -6  20   2       28.38       15.89     30.87 o 
  -4  20   2      366.55      317.84     58.07 o 
  -2  20   2       60.99       51.95     21.10 o 
   0  20   2      242.49      322.84    105.59 o 
   2  20   2       51.11       58.86     45.69 o 
   4  20   2       66.99       99.92     27.54 o 
   6  20   2      186.29      173.89     34.14 o 
  -7  21   2        4.48       -9.47     24.75 o 
  -5  21   2      317.53      266.80     57.15 o 
  -3  21   2       52.57       29.34     32.09 o 
  -1  21   2       30.10       33.91     20.18 o 
   1  21   2      203.51      143.60     34.84 o 
   3  21   2      222.58      252.65     45.38 o 
   5  21   2       11.33        7.59     18.33 o 
  -6  22   2      257.01      198.96     55.93 o 
  -4  22   2      110.91      126.52     48.59 o 
  -2  22   2       20.44      -11.00     25.98 o 
   0  22   2      218.63      129.58     46.76 o 
   2  22   2       19.66       37.37     21.48 o 
 -19   1   3        7.77      -11.46     13.94 o 
 -17   1   3        6.70       -3.93     11.74 o 
 -15   1   3      113.87      135.28     20.76 o 
 -13   1   3       73.02       46.57     13.96 o 
 -11   1   3        2.70        1.26     14.01 o 
  -9   1   3     1571.37     1710.61     53.25 o 
  -7   1   3     5300.34     5494.45     62.27 o 
  -5   1   3     1959.24     1995.11     23.07 o 
  -3   1   3       80.23       72.37      5.67 o 
  -1   1   3     6296.23     6091.89    108.58 o 
   1   1   3       89.68       92.06      8.52 o 
   3   1   3      159.87      149.44     16.31 o 
   5   1   3       72.10       78.92     15.86 o 
   7   1   3       58.59       47.10     20.63 o 
   9   1   3       37.84       49.68     17.49 o 
  11   1   3      432.36      395.20     70.60 o 
  13   1   3       28.74       32.04     20.53 o 
 -18   2   3      267.45      295.67     28.35 o 
 -16   2   3       93.27       33.74     19.20 o 
 -14   2   3      809.73      726.95     36.89 o 
 -12   2   3      156.20      142.15     17.93 o 
 -10   2   3      498.37      538.19     34.20 o 
  -8   2   3     1313.34     1381.13     45.16 o 
  -6   2   3      785.32      841.23     20.94 o 
  -4   2   3       27.69       39.46      4.39 o 
  -2   2   3     7961.01     7913.78     99.60 o 
   0   2   3      666.90      648.82     17.36 o 
   2   2   3      912.81      994.49     40.77 o 
   4   2   3       23.42       14.36      9.61 o 
   6   2   3      788.96      845.90     42.55 o 
   8   2   3      553.48      540.94     38.57 o 
  10   2   3      565.09      503.49     41.78 o 
  12   2   3       33.79       54.15     21.99 o 
  14   2   3       33.88       46.04     23.64 o 
 -17   3   3       33.60       12.83     14.54 o 
 -15   3   3      101.86      111.36     19.82 o 
 -13   3   3      107.49       95.53     16.90 o 
 -11   3   3      220.91      204.27     18.78 o 
  -9   3   3       56.42       49.03     10.04 o 
  -7   3   3      314.52      333.08     11.31 o 
  -5   3   3      836.62      951.08     15.45 o 
  -3   3   3     3772.88     3838.00     60.92 o 
  -1   3   3      972.73     1020.59     25.91 o 
   1   3   3      576.86      657.13     35.46 o 
   3   3   3       38.46       37.92      9.15 o 
   5   3   3      306.23      308.38     25.89 o 
   7   3   3      315.99      333.97     40.34 o 
   9   3   3      704.59      709.87     46.79 o 
  11   3   3      235.85      236.08     33.93 o 
  13   3   3       74.03       67.38     24.50 o 
 -18   4   3       29.85       24.23     18.70 o 
 -16   4   3       91.70       94.15     20.50 o 
 -14   4   3       13.34        2.60     10.85 o 
 -12   4   3      629.39      594.51     29.84 o 
 -10   4   3     1125.26     1063.48     33.38 o 
  -8   4   3     3885.25     3939.04    136.43 o 
  -6   4   3     2272.40     2386.18     20.58 o 
  -4   4   3     6696.05     6880.21     75.38 o 
  -2   4   3     3441.29     3334.24     45.91 o 
   0   4   3      441.44      431.78     23.39 o 
   2   4   3     1344.20     1471.45     35.74 o 
   4   4   3     2081.47     2091.47     58.29 o 
   6   4   3      545.25      556.05     35.65 o 
   8   4   3      280.28      243.37     29.45 o 
  10   4   3      160.84      181.38     29.69 o 
  12   4   3       58.84       57.89     21.97 o 
  14   4   3      226.88      207.52     45.23 o 
 -17   5   3      231.31      268.46     29.07 o 
 -15   5   3      205.47      199.19     23.80 o 
 -13   5   3       54.66       23.12     11.91 o 
 -11   5   3     3624.84     3567.20     88.80 o 
  -9   5   3      319.64      298.07     17.91 o 
  -7   5   3     1734.66     1726.34     36.05 o 
  -5   5   3      162.82      173.76      9.67 o 
  -3   5   3      833.45      850.54     27.40 o 
  -1   5   3     4161.98     4159.45     43.85 o 
   1   5   3     1839.53     1837.62     38.70 o 
   3   5   3     1339.28     1285.57     31.40 o 
   5   5   3      117.56      101.61     14.82 o 
   7   5   3      776.06      806.70     45.26 o 
   9   5   3      605.80      649.88     45.49 o 
  11   5   3      122.64      130.17     28.75 o 
  13   5   3       39.15       29.80     21.39 o 
 -18   6   3        4.29       -1.22     30.56 o 
 -16   6   3      335.12      353.66     30.47 o 
 -14   6   3       51.78       67.61     16.15 o 
 -12   6   3     1748.44     1676.67     65.06 o 
 -10   6   3     1179.67     1182.51     41.66 o 
  -8   6   3      962.06      966.59     23.73 o 
  -6   6   3     3510.56     3559.42     54.46 o 
  -4   6   3     1223.05     1300.33     40.76 o 
  -2   6   3      761.26      775.00     18.58 o 
   0   6   3     6702.32     6544.61    109.38 o 
   2   6   3      540.76      557.43     33.62 o 
   4   6   3      162.77      133.98     19.55 o 
   6   6   3      303.09      311.69     24.00 o 
   8   6   3     1557.32     1504.67     52.85 o 
  10   6   3       89.83      105.80     26.02 o 
  12   6   3       14.32        7.08     16.35 o 
 -17   7   3      209.18      188.56     54.40 o 
 -15   7   3      702.57      725.93     38.69 o 
 -13   7   3      358.32      383.03     28.21 o 
 -11   7   3      169.44      180.44     17.20 o 
  -9   7   3        3.66        6.70      6.90 o 
  -7   7   3       15.90       19.51      4.72 o 
  -5   7   3     1281.53     1228.53     37.02 o 
  -3   7   3      560.73      625.10     22.88 o 
  -1   7   3     5557.35     5669.35    164.57 o 
   1   7   3     1390.95     1375.16     35.74 o 
   3   7   3       28.14       34.01      9.90 o 
   5   7   3      196.98      203.46     24.19 o 
   7   7   3       48.45       47.55     13.49 o 
   9   7   3       28.22       17.35     12.35 o 
  11   7   3       24.77       32.28     19.82 o 
  13   7   3      422.22      493.05     51.92 o 
 -16   8   3       10.33       21.39     33.31 o 
 -14   8   3       20.62       17.55     17.09 o 
 -12   8   3     1041.32     1092.49     37.49 o 
 -10   8   3      714.79      733.05     25.13 o 
  -8   8   3      119.87      151.71     11.23 o 
  -6   8   3     2340.47     2410.60     49.38 o 
  -4   8   3      647.10      675.88     15.40 o 
  -2   8   3       88.71       89.05     12.72 o 
   0   8   3     1699.54     1816.51     64.53 o 
   2   8   3     4250.16     2589.79   1284.29 o 
   4   8   3      367.25      360.96     29.60 o 
   6   8   3     1438.78     1339.32     57.91 o 
   8   8   3      194.40      185.23     28.17 o 
  10   8   3      327.68      300.82     39.42 o 
  12   8   3       15.05       31.78     31.78 o 
 -17   9   3      502.76      568.75     80.99 o 
 -15   9   3      318.09      385.07     64.18 o 
 -13   9   3       99.92      107.04     18.90 o 
 -11   9   3      634.70      644.24     24.99 o 
  -9   9   3      688.93      693.70     21.98 o 
  -7   9   3      135.24      132.36      9.71 o 
  -5   9   3     4230.50     4269.83     59.23 o 
  -3   9   3      139.39      130.31     11.86 o 
  -1   9   3       81.16       71.59     10.82 o 
   1   9   3      527.97      510.80     24.37 o 
   3   9   3      583.83      598.17     47.35 o 
   5   9   3      329.76      333.68     31.47 o 
   7   9   3       71.92       86.88     38.66 o 
   9   9   3        2.37       -7.32     12.77 o 
  11   9   3       76.70       81.90     26.58 o 
 -16  10   3       76.35       77.81     28.31 o 
 -14  10   3      764.98      683.53     51.75 o 
 -12  10   3       88.54       65.86     15.97 o 
 -10  10   3      538.26      563.08     29.25 o 
  -8  10   3      146.75      163.97     16.50 o 
  -6  10   3      357.71      375.04     16.68 o 
  -4  10   3     2440.35     2488.38     87.10 o 
  -2  10   3     1049.33     1014.28     55.74 o 
   0  10   3     1058.38      987.56     38.37 o 
   2  10   3      315.59      303.16     20.66 o 
   4  10   3     1554.66     1394.02     62.48 o 
   6  10   3      366.11      325.62     32.91 o 
   8  10   3       42.37       35.79     17.93 o 
  10  10   3       28.18       16.25     18.35 o 
  12  10   3      146.21      186.12     53.18 o 
 -15  11   3      108.57      116.44     30.82 o 
 -13  11   3       26.30       11.33     17.13 o 
 -11  11   3     1370.59     1379.02     64.99 o 
  -9  11   3      713.28      740.71     31.94 o 
  -7  11   3       47.99       65.11     10.36 o 
  -5  11   3       30.11       24.63      9.02 o 
  -3  11   3     2226.57     2205.93     76.29 o 
  -1  11   3      786.63      805.59     29.83 o 
   1  11   3      349.31      375.90     22.63 o 
   3  11   3     1139.51     1060.86     38.42 o 
   5  11   3      287.06      237.91     28.95 o 
   7  11   3      585.81      509.34     75.03 o 
   9  11   3      102.13       85.34     24.41 o 
  11  11   3       44.94       20.34     19.05 o 
 -16  12   3      118.21       86.45     30.82 o 
 -14  12   3      190.40      166.76     33.18 o 
 -12  12   3       77.76       43.48     21.68 o 
 -10  12   3      613.79      633.54     45.70 o 
  -8  12   3       77.09       76.70     14.13 o 
  -6  12   3      316.19      326.93     21.72 o 
  -4  12   3      595.30      660.35     27.29 o 
  -2  12   3      243.13      229.79     18.35 o 
   0  12   3      714.82      739.99     30.42 o 
   2  12   3       27.36       24.17     10.41 o 
   4  12   3      131.04       99.90     23.62 o 
   6  12   3      276.51      257.96     31.76 o 
   8  12   3      815.41      804.79     54.11 o 
  10  12   3       22.22       27.69     19.30 o 
 -15  13   3      267.19      341.18     44.59 o 
 -13  13   3        7.82       -6.87     18.03 o 
 -11  13   3      617.03      620.94     48.30 o 
  -9  13   3      200.07      219.66     30.32 o 
  -7  13   3     2477.82     2497.41     92.98 o 
  -5  13   3      858.41      868.51     32.66 o 
  -3  13   3      235.90      256.05     19.93 o 
  -1  13   3      535.48      525.47     26.74 o 
   1  13   3      132.70      147.55     18.79 o 
   3  13   3      730.02      683.61     32.66 o 
   5  13   3      837.87      853.20     51.19 o 
   7  13   3      317.04      334.87     37.82 o 
   9  13   3      203.35      235.35     35.97 o 
  11  13   3       94.68      125.22     31.96 o 
 -14  14   3      151.12      202.49     36.77 o 
 -12  14   3      186.06      190.69     33.49 o 
 -10  14   3       22.06       22.60     18.21 o 
  -8  14   3       38.84       34.09     17.78 o 
  -6  14   3      872.11      901.32     53.25 o 
  -4  14   3     1891.01     2001.16     54.60 o 
  -2  14   3     1485.25     1464.05     58.67 o 
   0  14   3       90.80      107.92     15.44 o 
   2  14   3       11.76       13.63      9.41 o 
   4  14   3     1418.50     1405.07    194.98 o 
   6  14   3      687.71      731.99    103.91 o 
   8  14   3       26.89       12.37     16.75 o 
  10  14   3       52.52       45.31     33.92 o 
 -13  15   3      125.68      106.07     30.60 o 
 -11  15   3       60.60       55.86     23.54 o 
  -9  15   3      379.21      400.74     40.05 o 
  -7  15   3        5.82        8.16     14.44 o 
  -5  15   3     1082.98     1112.77     40.48 o 
  -3  15   3      823.52      867.75     35.17 o 
  -1  15   3      244.90      224.20     20.05 o 
   1  15   3      109.43      126.47     17.35 o 
   3  15   3       29.89       35.61     12.03 o 
   5  15   3      181.20      168.35     28.75 o 
   7  15   3      577.95      560.65     74.72 o 
   9  15   3      152.22      162.79     40.04 o 
 -12  16   3      122.45      176.24     43.24 o 
 -10  16   3      321.71      281.87     37.82 o 
  -8  16   3      184.25      218.23     32.32 o 
  -6  16   3       59.88       43.86     18.80 o 
  -4  16   3       34.10       27.70     12.80 o 
  -2  16   3      299.67      329.56     24.43 o 
   0  16   3      134.67      136.36     17.70 o 
   2  16   3      321.68      303.03     24.96 o 
   4  16   3       57.65       78.00     22.91 o 
   6  16   3      151.33      113.72     27.23 o 
   8  16   3       20.51        3.58     16.94 o 
 -13  17   3       79.77       52.25     26.97 o 
 -11  17   3       40.01       39.28     22.89 o 
  -9  17   3       43.72       57.04     23.23 o 
  -7  17   3      333.71      361.50     53.33 o 
  -5  17   3        6.16       -1.29     13.49 o 
  -3  17   3       84.55       80.88     15.31 o 
  -1  17   3       25.67        9.39     11.72 o 
   1  17   3      230.86      266.77     33.16 o 
   3  17   3       58.59       15.92     20.17 o 
   5  17   3      244.03      254.74     53.64 o 
   7  17   3       38.88       66.35     24.73 o 
 -12  18   3      116.92       67.90     28.28 o 
 -10  18   3       49.24       51.72     24.71 o 
  -8  18   3      195.82      204.92     32.82 o 
  -6  18   3       74.07       79.09     23.97 o 
  -4  18   3      251.33      264.89     32.24 o 
  -2  18   3       15.41       16.41     10.93 o 
   0  18   3      147.77      173.15     26.84 o 
   2  18   3        9.49       11.07     15.32 o 
   4  18   3        0.34        4.04     15.79 o 
   6  18   3      284.90      269.19     38.52 o 
  -9  19   3       82.54       84.36     27.23 o 
  -7  19   3       31.54       25.21     19.00 o 
  -5  19   3       36.55       28.00     18.68 o 
  -3  19   3      164.43      141.19     43.40 o 
  -1  19   3       15.35       14.36     25.37 o 
   1  19   3      317.54      355.70     41.11 o 
   3  19   3      119.86       49.57     63.42 o 
   5  19   3       68.94       48.22     23.41 o 
  -8  20   3      157.42      161.57     33.31 o 
  -6  20   3      353.82      298.59     60.51 o 
  -4  20   3      197.35      216.38     53.79 o 
  -2  20   3      419.21      424.80     67.24 o 
   0  20   3       57.11       23.84     29.34 o 
   2  20   3       75.64      103.44     38.81 o 
   4  20   3      168.64      171.73     33.31 o 
  -7  21   3       56.27       37.90     36.06 o 
  -5  21   3       15.27       29.34     32.09 o 
  -3  21   3       42.27       22.62     30.56 o 
  -1  21   3       55.21       62.65     39.12 o 
   1  21   3      162.77      160.75     50.12 o 
   3  21   3       47.18       51.34     38.51 o 
  -4  22   3        3.86       -3.36     28.73 o 
  -2  22   3       14.85       -0.61     25.98 o 
 -18   0   4       56.20       48.52     26.59 o 
 -16   0   4       68.31       59.43     20.51 o 
 -14   0   4      774.32      788.49     69.99 o 
 -12   0   4       60.07       82.21     27.81 o 
 -10   0   4      416.87      397.60     44.93 o 
  -8   0   4     1000.76      990.59     34.08 o 
  -6   0   4      338.31      350.53     12.15 o 
  -4   0   4     1845.65     1758.20     69.37 o 
  -2   0   4     9188.34     8995.17    269.09 o 
   0   0   4     2477.01     2336.04     50.81 o 
   2   0   4      417.75      460.87     35.76 o 
   4   0   4     1809.59     1817.49     79.77 o 
   6   0   4      989.97     1000.28     67.85 o 
   8   0   4     1111.91     1198.62     83.43 o 
  10   0   4      124.24      157.70     40.95 o 
  12   0   4      210.72      174.81     47.98 o 
 -19   1   4      223.78      257.91     31.95 o 
 -17   1   4       80.95       60.80     15.29 o 
 -15   1   4      300.51      296.53     26.58 o 
 -13   1   4      152.74      160.67     26.01 o 
 -11   1   4      752.93      754.29     56.54 o 
  -9   1   4      234.14      285.40     25.26 o 
  -7   1   4      610.76      606.66     14.87 o 
  -5   1   4     1795.21     1913.59     21.95 o 
  -3   1   4      589.54      615.04     18.41 o 
  -1   1   4       61.26       78.94      7.48 o 
   1   1   4      772.87      850.40     24.05 o 
   3   1   4      237.99      259.16     21.78 o 
   5   1   4      381.81      382.07     29.67 o 
   7   1   4     1893.02     1851.88     68.49 o 
   9   1   4     1042.45     1031.09     58.01 o 
  11   1   4      258.72      311.49     39.48 o 
 -18   2   4       59.16       43.62     19.09 o 
 -16   2   4      317.07      300.01     27.91 o 
 -14   2   4       98.08       88.30     16.64 o 
 -12   2   4     1535.92     1446.56     62.19 o 
 -10   2   4      773.15      771.26     40.23 o 
  -8   2   4     1324.94     1293.98     32.38 o 
  -6   2   4     1496.46     1562.30     17.80 o 
  -4   2   4       71.36       71.19      6.78 o 
  -2   2   4     2200.11     2108.78     38.21 o 
   0   2   4     1142.18     1074.76     25.01 o 
   2   2   4      978.87      967.17     31.05 o 
   4   2   4       32.55       38.71     13.13 o 
   6   2   4      413.92      438.59     33.82 o 
   8   2   4      354.75      417.63     37.38 o 
  10   2   4        2.83        4.84     24.14 o 
  12   2   4       26.19       39.62     21.58 o 
 -19   3   4       17.53       18.33     19.30 o 
 -17   3   4       22.98       16.37     19.20 o 
 -15   3   4      468.39      425.82     33.81 o 
 -13   3   4       31.70       26.32     11.45 o 
 -11   3   4     1117.19     1078.84     34.89 o 
  -9   3   4        7.88        6.47     11.34 o 
  -7   3   4      375.01      370.10     11.47 o 
  -5   3   4      769.91      827.39     27.35 o 
  -3   3   4     1339.17     1387.08     35.27 o 
  -1   3   4     2377.74     2324.93     43.87 o 
   1   3   4      594.84      607.75     45.42 o 
   3   3   4      342.51      362.76     31.69 o 
   5   3   4       64.61       87.04     18.45 o 
   7   3   4       69.15       63.73     19.25 o 
   9   3   4      527.33      535.66     95.20 o 
  11   3   4       73.83       70.87     24.42 o 
 -18   4   4      319.64      309.63     41.38 o 
 -16   4   4      201.70      194.35     31.32 o 
 -14   4   4      538.83      505.03     30.17 o 
 -12   4   4      541.43      511.34     26.71 o 
 -10   4   4       54.18       46.89      9.47 o 
  -8   4   4      593.24      601.02     12.61 o 
  -6   4   4     1263.88     1380.48     24.75 o 
  -4   4   4      273.13      249.78     15.47 o 
  -2   4   4     1907.83     1796.65     38.57 o 
   0   4   4      229.15      208.79     19.53 o 
   2   4   4      725.53      741.10     42.86 o 
   4   4   4      510.31      513.53     32.94 o 
   6   4   4      666.69      704.18     42.14 o 
   8   4   4       80.92      115.53     25.15 o 
  10   4   4      116.21      160.24     29.95 o 
  12   4   4        2.31       -0.45     16.64 o 
 -17   5   4      389.62      426.82     43.25 o 
 -15   5   4       41.36       31.27     22.46 o 
 -13   5   4       22.37       22.59     11.05 o 
 -11   5   4      511.22      493.97     27.11 o 
  -9   5   4      132.72      137.81     10.76 o 
  -7   5   4     1339.28     1434.26     28.60 o 
  -5   5   4      579.50      613.34     16.56 o 
  -3   5   4     1320.47     1339.15     72.77 o 
  -1   5   4     1321.78     1239.54     38.69 o 
   1   5   4     1012.66     1035.38     42.63 o 
   3   5   4       15.15       11.40      7.94 o 
   5   5   4      748.30      801.61     43.40 o 
   7   5   4      321.85      304.45     32.40 o 
   9   5   4      155.46      135.59     27.98 o 
  11   5   4      164.88      162.89     32.60 o 
 -18   6   4      236.12      210.57     55.93 o 
 -16   6   4      407.74      423.24     42.17 o 
 -14   6   4       61.74       56.31     19.49 o 
 -12   6   4      786.02      789.52     31.17 o 
 -10   6   4     1134.29     1158.06     27.78 o 
  -8   6   4       44.48       48.66     10.79 o 
  -6   6   4      228.21      238.44     13.40 o 
  -4   6   4       39.99       39.74      8.93 o 
  -2   6   4     1538.75     1449.56     36.99 o 
   0   6   4      504.51      497.93     33.77 o 
   2   6   4       54.60       52.72     17.27 o 
   4   6   4     1974.09     1921.53     77.63 o 
   6   6   4      869.38      929.07     49.38 o 
   8   6   4      351.14      373.94     38.13 o 
  10   6   4       45.40       46.28     26.44 o 
  12   6   4      120.23      124.72     32.55 o 
 -17   7   4      340.13      411.36     69.07 o 
 -15   7   4      304.75      256.11     51.65 o 
 -13   7   4      121.41      118.59     18.04 o 
 -11   7   4     1262.59     1275.69     32.39 o 
  -9   7   4       27.25       32.98     10.28 o 
  -7   7   4      313.27      312.15     19.49 o 
  -5   7   4     1224.51     1330.25     36.15 o 
  -3   7   4     1017.84      963.66     30.61 o 
  -1   7   4     1792.24     1694.91     52.78 o 
   1   7   4      505.17      457.13     23.66 o 
   3   7   4      820.24      783.57     41.78 o 
   5   7   4      385.42      371.93     46.45 o 
   7   7   4      292.99      235.93     44.93 o 
   9   7   4       58.89       70.76     23.76 o 
  11   7   4      103.65      120.03     30.82 o 
 -18   8   4       35.02      -12.22     30.87 o 
 -16   8   4       58.57       11.96     19.30 o 
 -14   8   4       14.34       14.11     25.67 o 
 -12   8   4       60.95       64.30     14.40 o 
 -10   8   4      323.58      354.01     22.75 o 
  -8   8   4     1620.71     1600.98     39.84 o 
  -6   8   4      628.39      617.86     24.65 o 
  -4   8   4      862.24      836.94     28.70 o 
  -2   8   4       37.43       38.79      8.65 o 
   0   8   4      134.24      153.47     15.17 o 
   2   8   4      521.88      508.38     26.69 o 
   4   8   4      892.19      926.09     46.94 o 
   6   8   4      114.30      118.27     35.15 o 
   8   8   4      246.68      193.76     44.62 o 
  10   8   4       88.41      117.36     41.26 o 
 -17   9   4       44.45       37.92     23.94 o 
 -15   9   4       30.05        4.79     16.51 o 
 -13   9   4      191.61      199.43     31.63 o 
 -11   9   4     1169.02     1162.35     38.75 o 
  -9   9   4      871.19      865.36     30.80 o 
  -7   9   4      246.39      214.89     16.22 o 
  -5   9   4       28.40       29.00      8.84 o 
  -3   9   4      338.69      321.60     16.98 o 
  -1   9   4       20.02       19.27      8.22 o 
   1   9   4       23.72       15.52      9.05 o 
   3   9   4     1579.73     1480.14     71.36 o 
   5   9   4      207.91      200.21     26.99 o 
   7   9   4       51.89       31.94     16.70 o 
   9   9   4       33.03       27.20     26.89 o 
  11   9   4       23.59       15.89     29.95 o 
 -16  10   4      193.50      211.21     36.36 o 
 -14  10   4        4.46       -4.93     14.75 o 
 -12  10   4      177.86      198.21     29.49 o 
 -10  10   4       33.60       43.86     17.90 o 
  -8  10   4      267.29      268.86     17.04 o 
  -6  10   4      709.68      653.81     38.85 o 
  -4  10   4      169.24      173.32     12.93 o 
  -2  10   4      160.02      163.64     15.66 o 
   0  10   4     1127.16     1110.91     65.77 o 
   2  10   4      165.00      169.43     18.30 o 
   4  10   4     1279.11     1204.64     48.96 o 
   6  10   4      202.48      226.24     30.14 o 
   8  10   4      229.95      280.68     36.67 o 
  10  10   4       88.04       94.74     39.73 o 
 -15  11   4       65.93       75.05     25.77 o 
 -13  11   4       25.44       20.99     18.05 o 
 -11  11   4      165.16      172.22     28.28 o 
  -9  11   4      359.39      413.50     36.55 o 
  -7  11   4      330.52      352.51     32.19 o 
  -5  11   4      627.34      651.23     21.20 o 
  -3  11   4      453.74      495.32     22.92 o 
  -1  11   4      726.86      697.67     29.31 o 
   1  11   4       28.05       23.65     10.09 o 
   3  11   4      501.05      367.91    121.89 o 
   5  11   4       60.45       36.75     16.87 o 
   7  11   4      118.83      114.98     25.83 o 
   9  11   4       67.23       71.51     34.53 o 
 -16  12   4      356.80      433.28     49.70 o 
 -14  12   4       58.52       39.59     21.28 o 
 -12  12   4      123.16       87.00     24.88 o 
 -10  12   4       13.09       10.24     14.69 o 
  -8  12   4     1359.03     1277.97     58.66 o 
  -6  12   4      921.40      894.87     51.95 o 
  -4  12   4      553.77      571.95     26.11 o 
  -2  12   4      678.40      704.92     29.25 o 
   0  12   4      971.42      978.15     59.40 o 
   2  12   4     1183.76     1158.71     48.15 o 
   4  12   4      459.84      395.52     29.91 o 
   6  12   4      184.92      160.99     28.31 o 
   8  12   4       53.56       69.90     23.60 o 
  10  12   4       22.71       18.03     30.87 o 
 -15  13   4       51.36       58.77     26.20 o 
 -13  13   4      143.72      135.26     29.62 o 
 -11  13   4      117.68      139.85     27.45 o 
  -9  13   4      567.45      579.76     43.74 o 
  -7  13   4      423.60      452.49     36.82 o 
  -5  13   4      507.09      546.83     39.00 o 
  -3  13   4      157.20      178.17     16.63 o 
  -1  13   4     1180.12     1204.38     47.46 o 
   1  13   4      854.47      820.88     41.64 o 
   3  13   4      268.03      227.74     22.81 o 
   5  13   4       69.34       57.76     23.69 o 
   7  13   4        1.28       -7.39     13.61 o 
   9  13   4       21.27       -0.23     17.44 o 
 -14  14   4       27.17       50.18     24.73 o 
 -12  14   4       34.50       31.08     20.91 o 
 -10  14   4      313.03      290.27     35.76 o 
  -8  14   4      200.90      198.99     29.33 o 
  -6  14   4      227.99      243.12     30.22 o 
  -4  14   4      144.38      147.17     24.37 o 
  -2  14   4     1622.92     1667.23     51.74 o 
   0  14   4      720.91      710.05     47.37 o 
   2  14   4       67.34       63.46     15.09 o 
   4  14   4       90.72       80.23     21.10 o 
   6  14   4       65.56       86.61     24.31 o 
   8  14   4      141.93      117.83     29.37 o 
 -13  15   4       52.95       57.01     25.14 o 
 -11  15   4     1075.05     1060.76     63.85 o 
  -9  15   4      118.48      102.78     25.45 o 
  -7  15   4      371.15      358.07     36.73 o 
  -5  15   4      529.74      521.07     41.07 o 
  -3  15   4      148.69      133.39     24.24 o 
  -1  15   4      220.28      205.19     20.37 o 
   1  15   4      460.93      469.28     29.79 o 
   3  15   4      327.31      335.88     27.83 o 
   5  15   4       20.02       22.18     18.31 o 
   7  15   4      113.09       87.80     26.48 o 
 -12  16   4       73.76       54.74     25.46 o 
 -10  16   4      111.25      157.38     30.46 o 
  -8  16   4      608.46      543.83     45.89 o 
  -6  16   4      231.21      227.38     31.23 o 
  -4  16   4      101.15       85.67     21.78 o 
  -2  16   4       75.68       83.92     37.28 o 
   0  16   4       69.15       78.43     15.77 o 
   2  16   4       15.03       31.35     13.17 o 
   4  16   4      535.64      197.17    262.37 o 
   6  16   4      114.78      124.11     29.41 o 
 -11  17   4      199.92      226.16     37.56 o 
  -9  17   4       77.62       56.47     35.45 o 
  -7  17   4      932.37      950.40     58.42 o 
  -5  17   4      231.15      233.10     32.19 o 
  -3  17   4       38.10       29.11     16.57 o 
  -1  17   4      106.34       92.10     22.91 o 
   1  17   4      103.14      119.73     29.49 o 
   3  17   4       11.28        6.27     16.04 o 
   5  17   4       93.87      101.31     27.60 o 
 -10  18   4      262.37      269.53     38.68 o 
  -8  18   4      323.45      268.90     36.91 o 
  -6  18   4      187.75      172.05     30.02 o 
  -4  18   4      116.23       86.01     23.64 o 
  -2  18   4       30.56       32.52     17.53 o 
   0  18   4       66.51       66.32     34.53 o 
   2  18   4       46.32       26.89     29.64 o 
   4  18   4       73.97       87.76     25.61 o 
  -9  19   4       71.35       33.76     22.80 o 
  -7  19   4      275.50      245.06     36.13 o 
  -5  19   4       67.02       54.50     28.57 o 
  -3  19   4       13.73        0.00     24.45 o 
  -1  19   4        2.16       11.61     25.98 o 
   1  19   4      240.91      180.31     49.51 o 
   3  19   4      421.29      348.10     63.87 o 
  -8  20   4       56.94       31.42     22.52 o 
  -6  20   4      180.40      224.63     55.01 o 
  -4  20   4        1.28        6.42     26.59 o 
  -2  20   4      296.18      266.80     56.54 o 
   0  20   4       97.30       96.88     41.87 o 
   2  20   4      107.13       99.02     42.17 o 
  -5  21   4       12.05       -6.11     29.64 o 
  -3  21   4       57.76       31.78     36.37 o 
  -1  21   4       95.31      100.85     43.09 o 
 -19   1   5       49.17       64.78     28.52 o 
 -17   1   5      366.84      364.44     41.49 o 
 -15   1   5      448.99      453.74     40.51 o 
 -13   1   5      205.46      229.67     28.95 o 
 -11   1   5      655.78      729.04     54.25 o 
  -9   1   5      193.74      207.03     12.94 o 
  -7   1   5      371.51      360.76     13.11 o 
  -5   1   5       77.49       78.51      6.03 o 
  -3   1   5       62.39       53.53      8.27 o 
  -1   1   5       32.31       19.40      6.02 o 
   1   1   5       95.76       91.23     11.15 o 
   3   1   5      251.06      243.10     23.23 o 
   5   1   5     1020.59     1128.06     73.50 o 
   7   1   5       22.36       20.08     14.75 o 
   9   1   5      233.94      279.17     36.27 o 
  11   1   5       16.86       26.30     20.66 o 
 -18   2   5       68.67       33.48     23.22 o 
 -16   2   5      145.05      151.86     29.16 o 
 -14   2   5      307.01      324.25     24.75 o 
 -12   2   5     1611.81     1698.08     67.24 o 
 -10   2   5       43.99       44.43     11.17 o 
  -8   2   5      359.36      371.45     12.17 o 
  -6   2   5     4098.32     4210.12     72.39 o 
  -4   2   5      455.47      512.72     19.76 o 
  -2   2   5     1720.13     1728.62     70.38 o 
   0   2   5      488.98      511.14     19.91 o 
   2   2   5     3611.98     3713.54    106.33 o 
   4   2   5      295.30      301.86     27.38 o 
   6   2   5      125.19       87.55     20.35 o 
   8   2   5      746.20      807.54     52.51 o 
  10   2   5       64.52       46.16     22.04 o 
 -17   3   5      119.08       96.06     27.42 o 
 -15   3   5      155.68      156.74     27.84 o 
 -13   3   5      318.47      321.62     22.54 o 
 -11   3   5      298.91      301.90     20.10 o 
  -9   3   5       33.58       28.79      7.44 o 
  -7   3   5     1110.78     1085.21     31.64 o 
  -5   3   5      816.73      770.45     24.53 o 
  -3   3   5       48.51       46.64      9.43 o 
  -1   3   5     1608.17     1472.80     39.38 o 
   1   3   5     1881.01     1886.41     44.49 o 
   3   3   5      734.71      748.78     38.22 o 
   5   3   5      284.30      250.88     28.06 o 
   7   3   5      769.78      771.44     48.79 o 
   9   3   5      170.00      164.80     30.57 o 
  11   3   5      177.59      234.25     38.40 o 
 -18   4   5      114.24      113.77     30.82 o 
 -16   4   5       47.17       16.94     17.66 o 
 -14   4   5        6.10       -5.92     12.31 o 
 -12   4   5      424.98      447.04     27.21 o 
 -10   4   5      341.20      329.66     14.47 o 
  -8   4   5     2959.22     2953.90     54.43 o 
  -6   4   5      603.74      648.13     25.47 o 
  -4   4   5     1201.70     1200.21     42.73 o 
  -2   4   5      807.76      770.28     28.72 o 
   0   4   5      250.48      260.63     23.71 o 
   2   4   5     1274.51     1277.99     43.89 o 
   4   4   5      315.27      349.37     29.58 o 
   6   4   5      169.43      168.88     41.56 o 
   8   4   5      248.87      335.36     37.70 o 
  10   4   5       98.49      116.64     30.56 o 
 -17   5   5       91.82       97.87     27.29 o 
 -15   5   5       45.93       34.59     18.85 o 
 -13   5   5      255.20      254.64     23.28 o 
 -11   5   5     1507.06     1507.25     45.28 o 
  -9   5   5     1264.45     1208.27     37.92 o 
  -7   5   5        4.04        7.91      7.50 o 
  -5   5   5        8.57       -3.22      8.68 o 
  -3   5   5       75.38       76.17     11.87 o 
  -1   5   5      893.30      848.54     31.99 o 
   1   5   5     1867.93     1828.67     60.17 o 
   3   5   5      221.06      222.22     20.26 o 
   5   5   5      277.81      275.02     29.67 o 
   7   5   5      232.84      260.17     33.06 o 
   9   5   5      106.58      124.42     28.52 o 
 -18   6   5      284.90      373.16     66.32 o 
 -16   6   5      230.62      230.30     33.42 o 
 -14   6   5       30.76       27.82     13.46 o 
 -12   6   5     1161.19     1233.22     43.25 o 
 -10   6   5     1937.35     1955.38     63.19 o 
  -8   6   5     1025.48     1024.01     37.87 o 
  -6   6   5       60.64       59.79     11.37 o 
  -4   6   5      326.76      273.14     23.29 o 
  -2   6   5     1063.83     1029.26     34.80 o 
   0   6   5        4.26       -0.33      8.95 o 
   2   6   5      552.89      521.03     35.75 o 
   4   6   5      528.53      559.27     55.93 o 
   6   6   5       65.90       31.13     20.63 o 
   8   6   5       34.71       37.29     19.82 o 
  10   6   5       55.84       62.29     26.13 o 
 -17   7   5       44.38       43.04     23.17 o 
 -15   7   5       97.23      106.17     25.65 o 
 -13   7   5       94.15      102.07     17.20 o 
 -11   7   5        6.91        3.06      8.83 o 
  -9   7   5      319.65      339.48     22.59 o 
  -7   7   5      753.17      756.79     36.57 o 
  -5   7   5      138.81      139.23     14.89 o 
  -3   7   5      336.71      326.26     23.96 o 
  -1   7   5       87.25       92.96     17.90 o 
   1   7   5       45.14       52.39     15.54 o 
   3   7   5      192.34      195.88     26.15 o 
   5   7   5       43.20       52.26     28.12 o 
   7   7   5        8.84        1.53     20.17 o 
   9   7   5       71.65       95.96     40.04 o 
 -16   8   5        1.20       -4.79     14.57 o 
 -14   8   5       89.85       90.93     23.79 o 
 -12   8   5      360.47      357.82     25.56 o 
 -10   8   5       98.07      101.05     14.56 o 
  -8   8   5     1392.05     1310.75     39.48 o 
  -6   8   5      877.30      901.61     32.53 o 
  -4   8   5      149.44      166.88     16.85 o 
  -2   8   5     3617.95     3433.54    136.30 o 
   0   8   5      841.35      859.29     43.91 o 
   2   8   5      705.68      668.21     41.69 o 
   4   8   5      891.74      941.60     72.43 o 
   6   8   5      522.51      492.65     60.51 o 
   8   8   5      116.43      146.39     43.09 o 
  10   8   5       25.61       25.67     29.95 o 
 -17   9   5      144.12      142.16     35.45 o 
 -15   9   5      122.94      126.89     28.49 o 
 -13   9   5      262.87      309.41     35.11 o 
 -11   9   5      190.96      220.59     28.70 o 
  -9   9   5     1201.45     1164.35     37.98 o 
  -7   9   5      249.85      232.45     18.84 o 
  -5   9   5      539.09      526.46     26.14 o 
  -3   9   5      425.44      397.92     31.33 o 
  -1   9   5     1639.90     1506.38    115.06 o 
   1   9   5      231.40      240.21     27.38 o 
   3   9   5      228.53      257.36     46.15 o 
   5   9   5      100.10      104.83     34.84 o 
   7   9   5      173.08      193.45     47.68 o 
   9   9   5       11.00       30.56     27.51 o 
 -16  10   5       22.36       24.60     20.31 o 
 -14  10   5       79.58       75.12     24.06 o 
 -12  10   5      123.15      101.76     24.00 o 
 -10  10   5      201.52      213.26     28.56 o 
  -8  10   5      439.76      420.93     23.50 o 
  -6  10   5      582.87      565.77     27.09 o 
  -4  10   5      686.22      663.29     40.15 o 
  -2  10   5     2726.73     2483.36     74.42 o 
   0  10   5      186.01      188.63     25.07 o 
   2  10   5      137.82      145.37     23.94 o 
   4  10   5      229.04      259.16     45.54 o 
   6  10   5       11.79       21.70     24.45 o 
   8  10   5       17.41       28.73     29.64 o 
 -15  11   5       33.22       35.24     21.76 o 
 -13  11   5      301.74      327.01     47.06 o 
 -11  11   5      634.03      624.41     46.01 o 
  -9  11   5      785.08      693.87     53.18 o 
  -7  11   5      122.26      135.53     23.19 o 
  -5  11   5      112.11      117.33     21.65 o 
  -3  11   5     1912.92     1841.76     88.17 o 
  -1  11   5      180.62      172.94     24.74 o 
   1  11   5       65.40       72.43     15.04 o 
   3  11   5      415.80      383.14     36.77 o 
   5  11   5      237.57      247.55     48.29 o 
   7  11   5       67.00       62.96     35.45 o 
 -16  12   5        0.47       18.58     20.01 o 
 -14  12   5       32.54       30.14     20.28 o 
 -12  12   5      445.28      487.21     44.19 o 
 -10  12   5       18.11       29.38     17.01 o 
  -8  12   5      579.33      534.14     41.17 o 
  -6  12   5       36.17       28.87     16.31 o 
  -4  12   5      242.48      249.02     28.84 o 
  -2  12   5      121.73       98.36     21.49 o 
   0  12   5      500.20      474.42     28.14 o 
   2  12   5      109.84       92.62     16.78 o 
   4  12   5        6.72        6.70     12.66 o 
   6  12   5      156.62      114.30     40.65 o 
   8  12   5       43.68       63.26     35.45 o 
 -15  13   5       79.06      123.76     32.76 o 
 -13  13   5      161.83      205.05     34.14 o 
 -11  13   5       59.06       35.55     19.74 o 
  -9  13   5       73.18       66.99     22.36 o 
  -7  13   5       41.61       40.95     18.18 o 
  -5  13   5       33.15       22.16     15.77 o 
  -3  13   5       12.49       19.57     14.44 o 
  -1  13   5       93.79       98.75     22.19 o 
   1  13   5       45.19       34.65     13.04 o 
   3  13   5       93.67      121.07     19.67 o 
   5  13   5        6.08        6.65     14.34 o 
   7  13   5       77.16       77.93     40.04 o 
 -14  14   5        7.79        0.88     18.00 o 
 -12  14   5      650.02      724.21     54.57 o 
 -10  14   5      310.02      366.29     39.55 o 
  -8  14   5      221.90      178.84     29.17 o 
  -6  14   5       23.23        4.02     13.94 o 
  -4  14   5      427.63      388.61     36.26 o 
  -2  14   5      285.21      281.30     32.24 o 
   0  14   5       86.26       80.44     21.84 o 
   2  14   5      316.00      300.14     26.77 o 
   4  14   5       62.19       68.19     33.31 o 
   6  14   5      106.49       94.52     27.35 o 
 -13  15   5       90.44       64.22     27.05 o 
 -11  15   5      147.89      152.73     31.12 o 
  -9  15   5      269.57      252.76     34.94 o 
  -7  15   5      124.88      141.08     27.66 o 
  -5  15   5       38.88       17.37     15.75 o 
  -3  15   5      152.05      132.28     25.80 o 
  -1  15   5      452.74      434.13     38.62 o 
   1  15   5      145.56      178.39     29.15 o 
   3  15   5       55.51       40.12     15.33 o 
   5  15   5        9.35        7.32     14.43 o 
 -12  16   5      153.43      165.40     33.17 o 
 -10  16   5      100.64       85.25     28.27 o 
  -8  16   5       76.78       72.15     23.53 o 
  -6  16   5      347.04      325.78     37.37 o 
  -4  16   5       65.72       51.24     20.04 o 
  -2  16   5      335.45      311.14     35.37 o 
   0  16   5      114.47       87.96     32.09 o 
   2  16   5      120.09      129.15     27.14 o 
   4  16   5      191.87      160.45     47.68 o 
 -11  17   5       11.64        7.68     19.61 o 
  -9  17   5       63.83       70.08     24.44 o 
  -7  17   5      791.01      804.38     55.99 o 
  -5  17   5       35.78       46.01     19.96 o 
  -3  17   5       71.57       64.47     21.87 o 
  -1  17   5       26.66       37.09     19.27 o 
   1  17   5       11.54       30.56     28.73 o 
   3  17   5       54.07       48.59     35.45 o 
 -10  18   5      248.41      245.91     39.24 o 
  -8  18   5      100.43      108.07     29.38 o 
  -6  18   5        8.52       -0.40     16.05 o 
  -4  18   5      144.92      109.06     26.40 o 
  -2  18   5       11.62       -6.94     14.02 o 
   0  18   5      112.14      118.27     44.31 o 
   2  18   5       92.12      112.16     44.93 o 
  -9  19   5       95.30       79.26     28.85 o 
  -7  19   5       53.64       47.09     23.19 o 
  -5  19   5       85.87       79.23     32.70 o 
  -3  19   5       12.67       29.34     32.70 o 
  -1  19   5      102.10       68.15     37.90 o 
   1  19   5      152.88      134.16     46.76 o 
  -6  20   5       32.57       25.06     33.31 o 
  -4  20   5        7.42      -13.14     24.75 o 
  -2  20   5       71.01       80.68     40.65 o 
 -18   0   6      870.95      996.61     92.60 o 
 -16   0   6        1.82       -3.67     22.31 o 
 -14   0   6      194.18      200.18     42.79 o 
 -12   0   6     1715.86     1857.22     99.63 o 
 -10   0   6     1289.27     1356.62     80.68 o 
  -8   0   6     1023.32     1027.78     68.46 o 
  -6   0   6     1182.86     1146.67     71.51 o 
  -4   0   6      435.97      425.42     45.23 o 
  -2   0   6     1743.45     1768.16     92.91 o 
   0   0   6      578.67      601.62     56.84 o 
   2   0   6      146.58      163.20     28.42 o 
   4   0   6      216.82      224.93     37.28 o 
   6   0   6      312.22      272.91     45.23 o 
   8   0   6      823.78      949.54     84.96 o 
 -17   1   6      105.04      120.40     41.11 o 
 -15   1   6       39.74       44.30     20.06 o 
 -13   1   6      487.66      507.67     40.66 o 
 -11   1   6     3024.47     3103.37     69.69 o 
  -9   1   6      267.46      285.86     24.59 o 
  -7   1   6      113.29      128.35     20.96 o 
  -5   1   6      447.68      420.65     31.81 o 
  -3   1   6      854.71      845.77     46.20 o 
  -1   1   6      195.15      195.11     13.71 o 
   1   1   6     2502.16     2550.15     81.59 o 
   3   1   6      216.02      243.98     24.85 o 
   5   1   6      147.84      151.69     24.73 o 
   7   1   6      579.61      650.47     47.64 o 
   9   1   6       58.06       76.71     25.74 o 
 -18   2   6      171.49      175.33     33.81 o 
 -16   2   6       41.23       41.53     20.42 o 
 -14   2   6        0.76      -10.70     10.70 o 
 -12   2   6      503.52      537.28     28.64 o 
 -10   2   6      282.41      271.66     19.34 o 
  -8   2   6      549.85      548.40     37.92 o 
  -6   2   6      680.66      698.32     17.20 o 
  -4   2   6      246.11      217.94     15.27 o 
  -2   2   6      107.43      107.52     13.73 o 
   0   2   6       74.61       69.73     10.58 o 
   2   2   6      232.05      260.92     21.36 o 
   4   2   6       25.25       21.93     12.99 o 
   6   2   6       66.23       62.82     20.31 o 
   8   2   6      292.77      355.27     40.19 o 
 -17   3   6       40.47       19.96     19.66 o 
 -15   3   6        7.03        1.29     14.14 o 
 -13   3   6      504.54      498.36     29.49 o 
 -11   3   6      934.02      951.44     35.39 o 
  -9   3   6     1022.29      994.97     57.89 o 
  -7   3   6      449.70      423.52     20.79 o 
  -5   3   6      186.67      167.75     14.29 o 
  -3   3   6      235.27      226.47     17.36 o 
  -1   3   6      140.36      131.68     15.91 o 
   1   3   6       85.25       88.23     13.67 o 
   3   3   6      404.74      443.88     32.89 o 
   5   3   6      546.56      650.99     45.84 o 
   7   3   6       64.68       61.67     21.07 o 
   9   3   6       32.69       41.47     22.56 o 
 -18   4   6      246.23      293.70     59.59 o 
 -16   4   6        6.49        4.05     15.97 o 
 -14   4   6       85.89       83.98     16.64 o 
 -12   4   6      159.78      130.75     17.38 o 
 -10   4   6      373.95      374.19     23.56 o 
  -8   4   6      429.46      428.31     29.28 o 
  -6   4   6        8.96       20.11      8.55 o 
  -4   4   6      388.30      378.57     21.42 o 
  -2   4   6       51.99       41.78     10.98 o 
   0   4   6      137.42      111.83     19.00 o 
   2   4   6      115.01      113.25     17.17 o 
   4   4   6       24.11       23.57     14.04 o 
   6   4   6      123.22      193.34     29.24 o 
   8   4   6      343.67      450.81     45.16 o 
 -17   5   6       61.26       62.35     37.90 o 
 -15   5   6      153.66      155.58     21.60 o 
 -13   5   6      336.41      371.04     26.95 o 
 -11   5   6      509.79      515.48     28.14 o 
  -9   5   6      289.38      278.78     20.91 o 
  -7   5   6      365.49      378.60     22.65 o 
  -5   5   6      293.54      275.67     21.11 o 
  -3   5   6      300.21      310.93     21.67 o 
  -1   5   6     1228.26     1252.68     86.64 o 
   1   5   6      289.31      325.01     50.58 o 
   3   5   6       32.24       31.98     14.46 o 
   5   5   6      452.55      480.21     39.22 o 
   7   5   6      209.04      280.30     37.10 o 
 -18   6   6       44.35       22.00     31.48 o 
 -16   6   6      185.45      222.79     52.26 o 
 -14   6   6       32.50       23.78     12.85 o 
 -12   6   6      466.98      475.33     28.87 o 
 -10   6   6      161.14      164.08     17.82 o 
  -8   6   6      834.43      798.13     32.22 o 
  -6   6   6      194.32      200.29     17.81 o 
  -4   6   6      482.38      432.33     24.63 o 
  -2   6   6      804.68      755.46     33.07 o 
   0   6   6      415.66      422.68     32.59 o 
   2   6   6       32.49       21.75     14.16 o 
   4   6   6      259.41      316.92     48.29 o 
   6   6   6       91.54      115.52     38.51 o 
   8   6   6      234.32      299.37     40.71 o 
 -17   7   6        8.27       -3.36     26.59 o 
 -15   7   6      127.08      129.95     30.56 o 
 -13   7   6      119.88      102.16     17.16 o 
 -11   7   6      457.36      435.54     27.48 o 
  -9   7   6      284.31      290.98     22.13 o 
  -7   7   6      633.13      639.83     29.55 o 
  -5   7   6      306.59      271.77     21.13 o 
  -3   7   6      432.22      460.71     26.55 o 
  -1   7   6      186.13      154.23     22.61 o 
   1   7   6       61.99       51.72     17.44 o 
   3   7   6      421.08      391.18     37.69 o 
   5   7   6       30.72       29.34     25.06 o 
   7   7   6      110.01       95.96     39.12 o 
 -16   8   6      168.73      197.91     32.71 o 
 -14   8   6       21.65       18.52     15.89 o 
 -12   8   6      235.40      237.35     29.44 o 
 -10   8   6       13.35       20.79     10.58 o 
  -8   8   6       40.51       30.01     10.82 o 
  -6   8   6      332.50      325.98     22.84 o 
  -4   8   6       47.50       61.40     13.23 o 
  -2   8   6      349.49      339.66     30.47 o 
   0   8   6      183.08      183.15     37.44 o 
   2   8   6      204.80      213.65     28.83 o 
   4   8   6      308.28      278.72     47.68 o 
   6   8   6      168.13      190.70     45.54 o 
   8   8   6      227.84      327.31     62.65 o 
 -17   9   6       88.30       80.07     42.17 o 
 -15   9   6      101.04       85.66     25.17 o 
 -13   9   6       43.04       58.23     20.23 o 
 -11   9   6       17.07        9.42     14.02 o 
  -9   9   6       60.95       41.01     12.51 o 
  -7   9   6       66.99       73.85     13.78 o 
  -5   9   6      258.12      211.99     20.07 o 
  -3   9   6      155.76      166.26     23.64 o 
  -1   9   6      332.13      262.92     32.24 o 
   1   9   6      256.56      253.68     30.63 o 
   3   9   6      210.10      201.47     30.33 o 
   5   9   6       95.79       77.93     33.31 o 
   7   9   6       35.60       70.90     38.20 o 
 -16  10   6      156.65      222.40     35.97 o 
 -14  10   6      170.61      163.37     29.89 o 
 -12  10   6      758.39      745.30     49.78 o 
 -10  10   6      491.25      417.24     37.98 o 
  -8  10   6      262.57      258.47     21.61 o 
  -6  10   6      342.94      380.54     25.54 o 
  -4  10   6      151.95      142.75     23.53 o 
  -2  10   6     1284.56     1153.29     54.52 o 
   0  10   6      295.28      308.17     39.12 o 
   2  10   6      143.30      118.13     24.89 o 
   4  10   6      133.56      159.84     41.26 o 
   6  10   6      171.84      156.78     46.76 o 
 -15  11   6       66.70       70.38     52.87 o 
 -13  11   6      371.64      365.13     39.56 o 
 -11  11   6        8.12       10.85     14.66 o 
  -9  11   6      251.70      297.59     33.15 o 
  -7  11   6       15.14       22.36     14.65 o 
  -5  11   6       80.44       74.91     20.31 o 
  -3  11   6      149.13      136.31     24.04 o 
  -1  11   6       39.46       26.33     15.49 o 
   1  11   6       87.13       77.51     22.36 o 
   3  11   6       21.55        3.21     14.92 o 
   5  11   6       15.02       -3.97     21.70 o 
 -14  12   6      140.10      214.69     35.50 o 
 -12  12   6       89.97       82.97     24.66 o 
 -10  12   6       98.90      101.60     25.37 o 
  -8  12   6      347.49      371.59     37.44 o 
  -6  12   6       41.90       26.04     21.39 o 
  -4  12   6      424.54      377.74     43.40 o 
  -2  12   6      860.06      826.37     53.18 o 
   0  12   6       90.31      109.25     24.63 o 
   2  12   6      123.83      100.67     25.21 o 
   4  12   6      402.62      400.05     60.21 o 
   6  12   6       55.19       69.68     38.81 o 
 -13  13   6       17.08       31.11     21.40 o 
 -11  13   6       45.39       37.79     19.75 o 
  -9  13   6      201.51      193.81     49.66 o 
  -7  13   6      206.99      197.65     29.83 o 
  -5  13   6      275.78      284.25     33.69 o 
  -3  13   6      101.17      129.13     25.50 o 
  -1  13   6      361.77      337.79     36.30 o 
   1  13   6      172.79      186.92     42.17 o 
   3  13   6       70.51       66.59     43.09 o 
   5  13   6        0.42       -6.11     25.67 o 
 -14  14   6        4.16        2.83     20.01 o 
 -12  14   6      107.68      119.81     28.87 o 
 -10  14   6       61.84       69.12     23.36 o 
  -8  14   6      353.55      344.14     38.42 o 
  -6  14   6      223.99      259.34     34.01 o 
  -4  14   6       22.63       29.07     18.02 o 
  -2  14   6      171.17      183.56     47.83 o 
   0  14   6      146.71      153.72     28.99 o 
   2  14   6        4.97        5.15     15.21 o 
   4  14   6       51.14       58.68     34.84 o 
 -13  15   6       62.59       56.34     25.31 o 
 -11  15   6        4.59        1.53     17.50 o 
  -9  15   6      144.57      177.07     32.02 o 
  -7  15   6       35.51       22.55     17.96 o 
  -5  15   6       85.75       71.28     23.29 o 
  -3  15   6       20.10       17.58     17.83 o 
  -1  15   6       89.45      103.38     25.79 o 
   1  15   6      164.50      195.56     32.83 o 
   3  15   6      152.10      167.32     33.06 o 
 -12  16   6      309.40      376.85     45.49 o 
 -10  16   6       52.72       58.98     24.42 o 
  -8  16   6      111.09      123.95     28.84 o 
  -6  16   6      110.54      110.29     27.75 o 
  -4  16   6       26.75       21.76     25.67 o 
  -2  16   6      103.07      109.15     35.30 o 
   0  16   6      131.84      109.50     27.84 o 
   2  16   6       33.39       35.62     21.65 o 
  -9  17   6       72.47       60.30     25.50 o 
  -7  17   6       51.30       19.22     20.48 o 
  -5  17   6       48.96       22.32     17.88 o 
  -3  17   6      950.06      865.04     58.01 o 
  -1  17   6      161.63      141.55     30.10 o 
   1  17   6       74.58       31.78     34.23 o 
  -8  18   6       73.42       40.36     23.55 o 
  -6  18   6       78.78       82.71     27.10 o 
  -4  18   6       13.73       20.66     19.29 o 
  -2  18   6       59.80       57.23     23.76 o 
 -17   1   7       76.25       77.81     27.35 o 
 -15   1   7      103.82       67.26     25.98 o 
 -13   1   7       58.08       62.48     21.36 o 
 -11   1   7      411.54      425.36     36.83 o 
  -9   1   7     1005.08      968.30     51.73 o 
  -7   1   7      806.51      738.71     44.68 o 
  -5   1   7      374.96      332.24     33.11 o 
  -3   1   7      551.68      510.38     43.24 o 
  -1   1   7     1495.26     1413.71     65.04 o 
   1   1   7       15.92       31.41     13.96 o 
   3   1   7      372.77      413.19     46.76 o 
   5   1   7      258.54      272.91     45.54 o 
   7   1   7      163.10      221.26     49.20 o 
 -18   2   7      107.35      115.20     30.89 o 
 -16   2   7      469.06      505.26     47.02 o 
 -14   2   7       94.50       71.64     22.80 o 
 -12   2   7     2809.69     2836.14    113.99 o 
 -10   2   7      127.39      124.18     23.82 o 
  -8   2   7      136.32      153.02     24.85 o 
  -6   2   7      236.82      193.44     26.18 o 
  -4   2   7       57.14       46.92     16.53 o 
  -2   2   7      356.32      310.55     33.32 o 
   0   2   7      240.47      235.77     25.80 o 
   2   2   7       69.33      110.63     27.81 o 
   4   2   7       35.80       31.17     22.62 o 
   6   2   7      391.56      497.54     61.43 o 
 -17   3   7      191.85      193.44     34.57 o 
 -15   3   7      100.81      141.14     28.71 o 
 -13   3   7       86.86       94.97     23.41 o 
 -11   3   7      524.35      501.41     39.09 o 
  -9   3   7      181.84      201.90     37.44 o 
  -7   3   7       34.60       51.83     17.04 o 
  -5   3   7      116.02      124.79     23.01 o 
  -3   3   7       87.74       75.64     20.10 o 
  -1   3   7      555.07      542.24     29.72 o 
   1   3   7      365.63      391.67     53.18 o 
   3   3   7       42.09       37.90     23.53 o 
   5   3   7      190.33      183.06     40.65 o 
 -16   4   7       28.44        9.03     17.53 o 
 -14   4   7      346.59      335.34     37.37 o 
 -12   4   7      434.63      424.46     37.89 o 
 -10   4   7      144.06      145.44     24.76 o 
  -8   4   7      198.88      191.31     26.14 o 
  -6   4   7       21.91       14.51     16.35 o 
  -4   4   7      305.09      246.56     29.28 o 
  -2   4   7      295.75      274.78     22.43 o 
   0   4   7      260.74      311.05     30.69 o 
   2   4   7       13.66       23.84     20.78 o 
   4   4   7      703.64      734.39     67.54 o 
   6   4   7      100.85      133.86     41.26 o 
 -17   5   7        1.41      -19.25     19.25 o 
 -15   5   7       43.40       37.88     19.32 o 
 -13   5   7      455.99      531.88     42.40 o 
 -11   5   7       59.86       72.66     20.75 o 
  -9   5   7      105.75       84.71     32.24 o 
  -7   5   7      189.71      183.93     26.54 o 
  -5   5   7      402.77      333.90     32.71 o 
  -3   5   7      614.14      574.60     34.19 o 
  -1   5   7      247.55      250.36     37.74 o 
   1   5   7      709.67      676.49     44.06 o 
   3   5   7      300.30      418.08     53.48 o 
   5   5   7       17.19        3.67     22.00 o 
 -16   6   7       97.86       73.35     38.81 o 
 -14   6   7      141.49      168.87     28.33 o 
 -12   6   7      351.05      303.91     33.44 o 
 -10   6   7       66.52       65.86     19.02 o 
  -8   6   7      371.19      343.62     33.26 o 
  -6   6   7      395.55      383.15     34.24 o 
  -4   6   7      299.18      239.75     21.36 o 
  -2   6   7     1042.32     1096.07     65.10 o 
   0   6   7      133.26      157.32     25.06 o 
   2   6   7      146.87      160.43     27.10 o 
   4   6   7      101.80       97.19     34.84 o 
   6   6   7      118.54      155.25     47.06 o 
 -17   7   7       63.08       38.51     33.31 o 
 -15   7   7      129.09      142.72     46.15 o 
 -13   7   7       42.41       15.59     24.45 o 
 -11   7   7      220.56      233.24     29.45 o 
  -9   7   7      511.93      491.60     37.45 o 
  -7   7   7      117.83      109.46     21.88 o 
  -5   7   7      174.65      162.94     18.72 o 
  -3   7   7      144.66      150.54     22.89 o 
  -1   7   7      308.68      326.17     32.07 o 
   1   7   7       24.35       38.57     17.66 o 
   3   7   7       45.41       56.54     29.34 o 
   5   7   7        3.14       -6.72     21.39 o 
 -16   8   7       64.78       47.98     34.53 o 
 -14   8   7      143.36      143.33     44.01 o 
 -12   8   7     1100.28      952.29     84.96 o 
 -10   8   7       10.18       17.45     13.57 o 
  -8   8   7      338.89      300.48     47.68 o 
  -6   8   7      370.89      336.14     24.90 o 
  -4   8   7      553.27      488.59     35.73 o 
  -2   8   7     1062.80     1035.35     66.78 o 
   0   8   7      190.10      194.89     28.11 o 
   2   8   7      222.53      250.16     33.18 o 
   4   8   7        3.99       26.28     27.20 o 
 -15   9   7      187.88      207.21     52.57 o 
 -13   9   7      272.43      254.27     54.09 o 
 -11   9   7       55.25       87.71     34.53 o 
  -9   9   7      521.16      494.55     37.38 o 
  -7   9   7       58.46       50.26     13.45 o 
  -5   9   7      220.63      228.94     27.98 o 
  -3   9   7     1327.86     1284.23     58.91 o 
  -1   9   7      146.54      121.22     24.27 o 
   1   9   7      178.22      192.04     29.78 o 
   3   9   7      275.84      412.58     58.98 o 
   5   9   7       27.03        1.22     24.75 o 
 -14  10   7       10.87      -11.61     18.03 o 
 -12  10   7       76.17       65.71     33.92 o 
 -10  10   7      268.10      269.25     51.04 o 
  -8  10   7      530.07      539.87     40.29 o 
  -6  10   7       14.95        1.72     13.35 o 
  -4  10   7       17.80       11.24     13.57 o 
  -2  10   7      324.17      289.73     32.85 o 
   0  10   7      142.24      149.76     27.60 o 
   2  10   7      284.37      319.19     51.19 o 
   4  10   7       33.82       29.34     28.12 o 
 -15  11   7       67.14       76.10     41.26 o 
 -13  11   7       21.11       37.90     30.56 o 
 -11  11   7       87.23       44.31     30.56 o 
  -9  11   7       16.16       10.06     15.42 o 
  -7  11   7      144.42      150.32     26.75 o 
  -5  11   7      214.50      227.08     30.11 o 
  -3  11   7       70.05       54.85     19.27 o 
  -1  11   7      107.83       96.64     24.35 o 
   1  11   7      324.14      314.14     37.59 o 
   3  11   7       36.73       52.87     32.09 o 
 -14  12   7       11.48       -3.67     24.14 o 
 -12  12   7       28.35        7.95     23.84 o 
 -10  12   7       23.63       18.43     16.96 o 
  -8  12   7       52.48       48.78     20.11 o 
  -6  12   7       35.96       22.86     16.27 o 
  -4  12   7       48.67       31.32     17.72 o 
  -2  12   7      380.79      321.85     36.43 o 
   0  12   7       56.52       55.48     22.15 o 
   2  12   7       33.75       17.41     18.04 o 
 -13  13   7       13.94       20.48     29.34 o 
 -11  13   7      159.58      150.06     45.84 o 
  -9  13   7      170.05      203.20     31.71 o 
  -7  13   7       83.36       65.99     22.76 o 
  -5  13   7       84.57       91.18     23.98 o 
  -3  13   7      249.06      212.77     32.30 o 
  -1  13   7      280.99      238.40     34.76 o 
   1  13   7       48.75       44.02     22.15 o 
 -12  14   7      106.06      120.11     46.15 o 
 -10  14   7        7.41        7.90     17.72 o 
  -8  14   7      315.00      297.92     37.37 o 
  -6  14   7       27.54       14.82     16.96 o 
  -4  14   7      157.83      183.80     36.52 o 
  -2  14   7       62.90       47.27     22.03 o 
   0  14   7       61.48      109.17     27.69 o 
 -11  15   7      154.90      177.87     51.34 o 
  -9  15   7      103.95       88.45     30.71 o 
  -7  15   7      232.02      272.21     37.07 o 
  -5  15   7      100.78       76.31     25.36 o 
  -3  15   7       59.19       56.48     24.30 o 
  -1  15   7      312.73      309.72     39.87 o 
  -8  16   7       78.66      128.15     30.75 o 
  -6  16   7       32.40        7.16     29.49 o 
  -4  16   7       63.64       59.36     23.48 o 
  -2  16   7      340.03      374.26     43.51 o 
 -16   0   8       40.76       59.29     33.92 o 
 -14   0   8     1093.54      907.68     81.60 o 
 -12   0   8     1459.42     1405.83     97.49 o 
 -10   0   8      120.76      103.91     34.23 o 
  -8   0   8       60.60       47.98     27.51 o 
  -6   0   8     1150.31      992.64     80.38 o 
  -4   0   8      305.27      325.48     51.65 o 
  -2   0   8       68.61       60.21     29.34 o 
   0   0   8      182.72      149.75     42.17 o 
 -17   1   8       39.35       15.85     20.31 o 
 -15   1   8        0.59       -4.55     14.44 o 
 -13   1   8       69.71       56.88     20.47 o 
 -11   1   8       28.00       26.35     16.36 o 
  -9   1   8       85.98       72.27     21.40 o 
  -7   1   8      263.47      212.77     30.04 o 
  -5   1   8      178.33      136.80     26.39 o 
  -3   1   8      128.64      116.14     26.04 o 
  -1   1   8      118.90      126.80     27.34 o 
 -16   2   8      100.83       79.31     35.15 o 
 -14   2   8       69.04       73.98     23.45 o 
 -12   2   8      469.11      500.50     67.08 o 
 -10   2   8       45.00       46.35     18.04 o 
  -8   2   8      172.10      176.99     28.44 o 
  -6   2   8      139.18      136.29     26.25 o 
  -4   2   8      370.68      331.18     36.63 o 
  -2   2   8      603.17      657.31     49.58 o 
   0   2   8      189.01      162.59     43.40 o 
 -15   3   8      107.74      129.60     28.75 o 
 -13   3   8      339.84      363.05     39.21 o 
 -11   3   8       93.01       70.41     21.54 o 
  -9   3   8      496.24      507.74     41.26 o 
  -7   3   8       65.22       53.26     19.01 o 
  -5   3   8       13.80       18.27     15.01 o 
  -3   3   8       53.72       45.92     18.43 o 
  -1   3   8      240.85      247.55     49.20 o 
 -16   4   8       72.64       76.27     25.69 o 
 -14   4   8      132.20      124.86     27.63 o 
 -12   4   8      171.55      152.66     28.20 o 
 -10   4   8       26.45       42.89     18.67 o 
  -8   4   8       44.55       57.40     19.00 o 
  -6   4   8      775.21      700.02     48.15 o 
  -4   4   8      698.46      708.92     49.54 o 
  -2   4   8      240.21      253.76     34.77 o 
   0   4   8       85.78       28.12     25.06 o 
 -15   5   8       37.64       17.11     25.67 o 
 -13   5   8      421.75      391.04     40.02 o 
 -11   5   8       68.35       79.97     22.46 o 
  -9   5   8        0.03        4.45     12.68 o 
  -7   5   8       51.31       48.15     18.64 o 
  -5   5   8      347.13      334.59     36.67 o 
  -3   5   8       87.40      110.12     25.67 o 
  -1   5   8       27.22       42.79     28.42 o 
   1   5   8      150.48      102.08     39.73 o 
 -16   6   8      139.67      151.58     48.90 o 
 -14   6   8        4.56       34.23     30.26 o 
 -12   6   8      508.30      531.09     44.36 o 
 -10   6   8      483.64      466.22     70.60 o 
  -8   6   8      221.77      211.65     30.23 o 
  -6   6   8      121.58       85.48     23.11 o 
  -4   6   8      690.03      648.19     48.02 o 
  -2   6   8      569.21      542.16     65.71 o 
   0   6   8       70.71       80.38     34.23 o 
 -15   7   8       23.70        9.17     24.75 o 
 -13   7   8       37.08        5.81     23.84 o 
 -11   7   8      638.77      612.13     46.46 o 
  -9   7   8       60.63       55.60     20.15 o 
  -7   7   8      233.01      204.09     29.88 o 
  -5   7   8       34.96       22.78     16.45 o 
  -3   7   8       71.80       87.10     34.23 o 
  -1   7   8      310.38      349.01     58.07 o 
   1   7   8        6.50        8.86     24.14 o 
 -14   8   8      231.82      247.85     54.40 o 
 -12   8   8      123.00       76.71     35.45 o 
 -10   8   8      110.42       79.46     33.31 o 
  -8   8   8       61.24       54.98     19.96 o 
  -6   8   8       35.20       28.11     16.08 o 
  -4   8   8      144.70       66.93     32.09 o 
  -2   8   8      182.09      208.43     47.98 o 
   0   8   8       33.26        8.25     22.31 o 
 -13   9   8      337.42      261.30     55.93 o 
 -11   9   8      122.65       91.68     37.28 o 
  -9   9   8        5.31        4.89     22.00 o 
  -7   9   8       48.41       41.52     18.94 o 
  -5   9   8       83.62       82.52     34.84 o 
  -3   9   8      210.33      146.08     42.48 o 
  -1   9   8      153.73       68.15     33.92 o 
   1   9   8      222.11      182.45     49.20 o 
 -14  10   8       37.70       44.01     32.09 o 
 -12  10   8       30.72       17.42     25.37 o 
 -10  10   8      123.01      127.44     43.70 o 
  -8  10   8       49.94       19.56     23.84 o 
  -6  10   8       17.63       17.42     22.92 o 
  -4  10   8      506.87      483.48     66.32 o 
  -2  10   8       75.42       69.07     33.92 o 
   0  10   8      223.28      236.85     53.48 o 
 -13  11   8        2.27       -2.44     20.17 o 
 -11  11   8      330.94      395.77     66.01 o 
  -9  11   8      155.63      143.03     44.62 o 
  -7  11   8        9.92        8.25     22.00 o 
  -5  11   8       78.00       93.52     36.37 o 
  -3  11   8       15.49       16.81     24.45 o 
  -1  11   8       26.51       43.70     30.56 o 
 -12  12   8      302.17      281.78     59.59 o 
 -10  12   8      187.91      205.98     52.57 o 
  -8  12   8        1.42        4.58     23.84 o 
  -6  12   8      477.29      422.36     64.48 o 
  -4  12   8      313.01      369.49     61.73 o 
  -2  12   8      904.17      893.92     88.93 o 
  -9  13   8      122.33      113.08     43.09 o 
  -7  13   8        5.13       15.59     25.37 o 
  -5  13   8       71.52      107.27     40.04 o 
  -3  13   8      100.48       20.78     25.98 o 
  -8  14   8       45.51       40.65     31.48 o 
  -6  14   8       12.53        3.36     24.75 o 
  -4  14   8      339.67      316.01     59.59 o 
 -15   1   9       39.85       31.36     21.65 o 
 -13   1   9        4.27       -4.43     14.26 o 
 -11   1   9       24.09        1.40     14.92 o 
  -9   1   9       46.41       34.56     30.26 o 
  -7   1   9       58.81       43.74     19.39 o 
  -5   1   9       62.45       77.89     23.37 o 
  -3   1   9      185.33      163.30     31.40 o 
  -1   1   9       31.38       19.86     27.20 o 
 -14   2   9       57.24       31.48     20.88 o 
 -12   2   9       29.70       22.26     17.66 o 
 -10   2   9      270.34      247.88     35.76 o 
  -8   2   9       23.69       16.73     16.04 o 
  -6   2   9      146.79      135.99     28.99 o 
  -4   2   9      442.51      393.23     42.95 o 
  -2   2   9      373.05      402.26     44.73 o 
 -13   3   9      329.37      297.34     38.88 o 
 -11   3   9      181.06      201.55     33.48 o 
  -9   3   9      397.04      380.38     41.66 o 
  -7   3   9      128.91      140.29     28.83 o 
  -5   3   9       25.26       34.07     18.21 o 
  -3   3   9      259.17      217.71     35.41 o 
  -1   3   9      384.43      387.82     64.48 o 
 -14   4   9      462.50      434.12     45.77 o 
 -12   4   9      169.30      203.42     33.98 o 
 -10   4   9      373.95      370.80     62.04 o 
  -8   4   9      260.02      229.17     34.24 o 
  -6   4   9        2.55        4.87     15.20 o 
  -4   4   9       51.60       30.08     19.58 o 
  -2   4   9       21.93       27.51     27.51 o 
   0   4   9        0.21      -10.39     23.53 o 
 -13   5   9      430.24      469.36     46.58 o 
 -11   5   9       60.56      100.91     28.73 o 
  -9   5   9       10.46        3.67     14.92 o 
  -7   5   9      289.38      298.72     38.22 o 
  -5   5   9       59.79       42.65     19.73 o 
  -3   5   9      292.76      256.72     54.40 o 
  -1   5   9       76.71       83.13     36.98 o 
 -12   6   9      515.90      477.06     70.29 o 
 -10   6   9       73.87       93.51     25.37 o 
  -8   6   9        8.97       13.33     16.95 o 
  -6   6   9      114.42      102.48     27.10 o 
  -4   6   9      389.40      384.77     63.26 o 
  -2   6   9      138.18      140.28     45.84 o 
 -13   7   9       43.27       26.28     30.87 o 
 -11   7   9       47.87       47.98     32.09 o 
  -9   7   9      275.48      286.67     36.92 o 
  -7   7   9       39.74       37.45     19.33 o 
  -5   7   9      127.76      106.53     28.37 o 
  -3   7   9      162.15      169.00     48.29 o 
  -1   7   9       79.10      102.99     43.40 o 
 -12   8   9       37.07       53.18     34.84 o 
 -10   8   9      104.18      106.97     42.48 o 
  -8   8   9      113.13      100.00     26.70 o 
  -6   8   9      103.74       65.97     24.80 o 
  -4   8   9       15.19       21.70     27.51 o 
  -2   8   9       59.37       83.13     38.20 o 
 -11   9   9       10.42        9.78     23.53 o 
  -9   9   9       58.78       18.34     25.06 o 
  -7   9   9      146.03      157.39     48.29 o 
  -5   9   9      152.15      191.93     51.04 o 
  -3   9   9      253.55      226.77     54.40 o 
 -10  10   9       95.89       47.98     34.53 o 
  -8  10   9       23.89       -0.92     22.92 o 
  -6  10   9      197.84      222.18     53.79 o 
  -4  10   9      419.64      384.77     66.62 o 
 -10   0  10      505.37      549.80     73.96 o 
  -8   0  10      370.29      355.43     62.35 o 
  -6   0  10       42.14       42.17     29.95 o 
 -11   1  10       27.45       30.34     19.82 o 
  -9   1  10        3.80       -1.52     15.01 o 
  -7   1  10      186.64      181.52     35.17 o 
  -5   1  10       90.65       85.91     32.40 o 
 -10   2  10        1.58      -12.96     12.96 o 
  -8   2  10       28.75       40.34     22.40 o 
  -6   2  10       75.27       75.01     26.41 o 
  -9   3  10       17.47       16.20     17.17 o 
  -7   3  10       21.72       22.61     19.75 o 
  -8   4  10       13.71       17.31     18.35 o 
                                                 
